# Supplementary material for: Large-scale carbon and nitrogen isotopic investigations into caprine diet and management at Tepe Yahya, southeastern Iran
Source: PLoS One. 2025 Sep 25;20(9):e0332662. doi: 10.1371/journal.pone.0332662 (PMC12463267; doi:10.1371/journal.pone.0332662)
Supplement: S1 File — Extended carbon and nitrogen stable isotopic information. (XLSX) [file pone.0332662.s001.xlsx]

## Sheet: S1 Appendix
Successful isotopic results
ID	d13C	d15N	AtomicCN	Species	Age.Range	Age.group	Gen_period	Period	% yield	% C	% N	sd_Carbon	sd_Nitrogen	mean C3	% C3 diet	sd_diet	Month run
7	-16.08	8.88	3.52	Goat	2-12 months	Juvenile	Early	VII	3	29.5198	9.78852	0.65	0.16	0.88	0.88	0.06	2023-01-01
14	-12.95	10.27	3.36	Sheep	3-10 years	Adult	Early	VII	3	40.6664	14.1201	0.65	0.16	0.73	0.73	0.09	2023-01-01
23	-15.51	10.63	3.48	Goat	3-6 years	Adult	Early	VII	2	33.5346	11.2537	0.65	0.16	0.86	0.86	0.07	2023-01-01
31	-16.75	10.72	3.5	Goat	6-12 months	Juvenile	Early	VII	1	40.9439	13.6699	0.65	0.16	0.9	0.9	0.05	2023-01-01
41	-17.32	7.84	3.21	Sheep	3-6 years	Adult	Early	VII	<1	39.647	14.4	0.05	0.08	0.91	0.91	0.05	Feb/May 23
62	-15.57	9.28	3.51	Goat	4-10 years	Senior	Early	VI	2	45.82	15.2773	0.05	0.08	0.86	0.86	0.07	Feb/May 23
69	-17.13	10.26	3.31	Goat	2-3 years	Adult	Early	VI	9	43.6743	15.4101	0.65	0.16	0.91	0.91	0.05	2023-01-01
89	-13.63	11.89	3.59	Goat	2-6 months	Juvenile	Early	VI	13	38.0462	11.2612	0.65	0.16	0.77	0.77	0.09	2023-01-01
93	-13.53	5.9	3.54	Sheep	2-4 years	Adult	Early	VI	7	28.2653	9.32923	0.65	0.16	0.77	0.77	0.09	2023-01-01
101	-16.15	11.12	3.3	Sheep	6-12 months	Juvenile	Early	VI	3	43.0149	15.2316	0.65	0.16	0.88	0.88	0.06	2023-01-01
105	-11.09	8.39	3.13	Goat	6-12 months	Juvenile	Early	V	<1	27.89	10.3944	0.05	0.08	0.61	0.61	0.11	Feb/May 23
113	-15.86	12.25	3.41	Goat	3-4 years	Adult	Early	V	1	43.8246	15.0353	0.05	0.08	0.87	0.87	0.07	Feb/May 23
114	-16.95	9.98	3.4	Goat	1-2 years	Sub-Adult	Early	V	4	42.5588	14.6167	0.65	0.16	0.9	0.9	0.05	2023-01-01
115	-17.93	7.21	3.1	Goat	3-4 years	Adult	Early	V	4	38.79	13.4995	0.05	0.08	0.92	0.92	0.04	Feb/May 23
116	-18.74	8.87	3.43	Goat	3-4 years	Adult	Early	V	21	14.7068	5.04017	0.26	0.1	0.94	0.94	0.04	2023-11-01
118	-17.92	8.27	3.48	Sheep	4-8 years	Senior	Proto-Elamite	IVC	12	40.77	12.3	0.05	0.08	0.92	0.92	0.04	Feb/May 23
119	-15.44	10.41	3.36	Sheep	3-4 years	Adult	Proto-Elamite	IVC	2	39.0832	13.5672	0.05	0.08	0.86	0.86	0.07	Feb/May 23
121	-11.08	13.5	3.42	Sheep	2-6 months	Juvenile	Proto-Elamite	IVC	7	43.3371	14.7924	0.65	0.16	0.61	0.61	0.11	2023-01-01
124	-12.93	9.07	3.52	Sheep	6-12 months	Juvenile	Proto-Elamite	IVC	10	41.32	13.7	0.1	0.13	0.73	0.73	0.09	Oct 23
126	-9.76	11.71	3.33	Sheep	2-3 years	Adult	Proto-Elamite	IVC	11	43.7418	15.3331	0.65	0.16	0.53	0.53	0.11	2023-01-01
127	-8.46	6.97	3.23	Sheep	4-6 years	Adult	Proto-Elamite	IVC	3	38.08	15.7	0.05	0.08	0.44	0.44	0.12	Feb/May 23
129	-17.5	9.02	3.41	Sheep	4-8 years	Senior	Proto-Elamite	IVC	24	17.5992	6.0181	0.65	0.16	0.92	0.92	0.05	2023-01-01
130	-17.37	9.23	3.46	Goat	6-12 months	Juvenile	Proto-Elamite	IVC	1	32.6182	11.0286	0.26	0.1	0.91	0.91	0.05	2023-11-01
131	-14.03	12.79	3.31	Goat	8-10+ years	Senior	Proto-Elamite	IVC	6	43.7	15.4	0.26	0.1	0.79	0.79	0.08	2023-11-01
133	-14.35	9.77	3.03	Goat	4-6 years	Adult	Proto-Elamite	IVC	5	41.0353	15.8389	0.05	0.08	0.81	0.81	0.08	Feb/May 23
137	-18.65	11.44	3.04	Goat	6-12 months	Juvenile	Proto-Elamite	IVC	2	36.4644	14.0099	0.05	0.08	0.93	0.93	0.04	Feb/May 23
138	-17.1	9.52	3.53	Goat	4-10 years	Adult	Proto-Elamite	IVC	3	42.89	14.2	0.1	0.13	0.91	0.91	0.05	Oct 23
141	-16.44	10.42	3.61	Goat	6-8 years	Senior	Proto-Elamite	IVC	3	22.5791	7.2916	0.1	0.13	0.89	0.89	0.06	Oct 23
142	-15.89	7.21	3.34	Goat	2-4 years	Adult	Proto-Elamite	IVC	5	44.2842	15.4553	0.65	0.16	0.87	0.87	0.06	2023-01-01
143	-11.5	11.18	3.42	Goat	6-12 months	Juvenile	Proto-Elamite	IVC	4	42.3699	14.4442	0.65	0.16	0.64	0.64	0.1	2023-01-01
146	-16.12	10.95	3.55	Goat	3-4 years	Adult	Proto-Elamite	IVC	7	143.59	14.4	0.1	0.13	0.88	0.88	0.06	Oct 23
147	-15.93	6.79	3.41	Goat	2-3 years	Adult	Proto-Elamite	IVC	4	41.6082	14.2169	0.65	0.16	0.87	0.87	0.06	2023-01-01
148	-14.18	7.08	3.42	Sheep	4-6 years	Adult	Bronze Age	IVB	16	34.9153	11.8613	0.1	0.13	0.8	0.8	0.08	Oct 23
149	-15.87	9.59	3.53	Goat	1-2 years	Sub-Adult	Bronze Age	IVB	11	46.3151	15.2651	0.1	0.13	0.87	0.87	0.06	Oct 23
150	-17.01	10.07	3.58	Sheep	2-4 years	Adult	Bronze Age	IVB	8	40.59	13.3	0.1	0.13	0.9	0.9	0.05	Oct 23
151	-16.53	10.01	3.5	Goat	4-8 years	Adult	Bronze Age	IVB	10	41.1425	13.6692	0.1	0.13	0.89	0.89	0.06	Oct 23
152	-16.13	8.45	3.49	Sheep	6-12 months	Juvenile	Bronze Age	IVB	10	42.1808	14.092	0.1	0.13	0.88	0.88	0.06	Oct 23
153	-15.86	10.41	3.38	Goat	6-12 months	Juvenile	Bronze Age	IVB	8	40.2301	13.9001	0.65	0.16	0.87	0.87	0.06	2023-01-01
154	-13.83	12.13	3.29	Sheep	6-12 months	Juvenile	Bronze Age	IVB	19	41.2429	14.6444	0.65	0.16	0.78	0.78	0.09	2023-01-01
155	-14.14	6.43	3.46	Goat	6-8 years	Senior	Bronze Age	IVB	5	27.6044	9.32086	0.65	0.16	0.79	0.79	0.08	2023-01-01
156	-16.23	8	3.51	Goat	6-8 years	Senior	Bronze Age	IVB	<1	45.0599	14.9999	0.1	0.13	0.89	0.89	0.06	Oct 23
158	-17.05	11.02	3.51	Goat	1-2 years	Sub-Adult	Bronze Age	IVB	9	44.2427	14.7385	0.1	0.13	0.91	0.91	0.05	Oct 23
159	-18.94	6.74	3.5	Goat	6-12 months	Juvenile	Bronze Age	IVB	11	40.1996	13.3811	0.1	0.13	0.94	0.94	0.04	Oct 23
160	-17.67	9.21	3.18	Goat	8-10 years	Senior	Bronze Age	IVB	1	39.78	14.638	0.05	0.08	0.92	0.92	0.05	Feb/May 23
161	-14.06	10.41	3.36	Sheep	2-3 years	Adult	Bronze Age	IVB	18	38.735	13.4699	0.65	0.16	0.79	0.79	0.08	2023-01-01
162	-16.68	8.01	3.55	Sheep	2-4 years	Adult	Bronze Age	IVB	2	42.2218	13.9116	0.1	0.13	0.9	0.9	0.05	Oct 23
163	-17.54	8.89	3.06	Sheep	1-2 years	Sub-Adult	Bronze Age	IVB	2	42.57	16.7	0.05	0.08	0.92	0.92	0.05	Feb/May 23
166	-11.44	10.96	3.55	Sheep	2-6 months	Juvenile	Bronze Age	IVB	3	43.1326	14.2222	0.1	0.13	0.63	0.63	0.1	Oct 23
168	-16.09	9.78	3.51	Goat	2-3 years	Adult	Bronze Age	IVB	13	48.5447	16.1495	0.1	0.13	0.88	0.88	0.06	Oct 23
169	-14.45	10.54	2.93	Sheep	4-6 years	Adult	Bronze Age	IVB	10	42.1154	16.8	0.05	0.08	0.81	0.81	0.08	Feb/May 23
170	-18.51	7.89	3.31	Goat	6-12 months	Juvenile	Bronze Age	IVB	2	40.3054	14.163	0.05	0.08	0.93	0.93	0.04	Feb/May 23
171	-16.8	10.2	3.57	Goat	4-8 years	Senior	Bronze Age	IVB	3	37.9471	12.4159	0.65	0.16	0.9	0.9	0.05	2023-01-01
172	-13.72	10.11	3.3	Goat	2-3 years	Adult	Bronze Age	IVB	9	43.8165	15.4791	0.26	0.1	0.78	0.78	0.09	2023-11-01
173	-14.95	10.33	3.3	Goat	6-12 months	Juvenile	Bronze Age	IVB	6	44.3911	15.7538	0.65	0.16	0.84	0.84	0.07	2023-01-01
174	-15.06	6.47	3.51	Goat	4-6 years	Adult	Bronze Age	IVB	6	41.7897	13.943	0.1	0.13	0.84	0.84	0.07	Oct 23
175	-14.89	10.63	3.56	Goat	2-3 years	Adult	Bronze Age	IVB	4	41.72	13.8	0.1	0.13	0.83	0.83	0.08	Oct 23
177	-16.71	11.11	3.31	Sheep	6-12 months	Juvenile	Bronze Age	IVB	18	43.9015	15.4915	0.65	0.16	0.9	0.9	0.06	2023-01-01
178	-16.36	8.84	3.56	Goat	2-6 months	Juvenile	Bronze Age	IVB	3	42.7511	14.0315	0.1	0.13	0.89	0.89	0.06	Oct 23
179	-12.84	7.35	3.53	Goat	2-3 years	Adult	Bronze Age	IVB	10	47.1948	15.6272	0.05	0.08	0.73	0.73	0.09	Feb/May 23
181	-17.31	7.24	3.27	Goat	2-6 months	Juvenile	Bronze Age	IVB	12	44.5534	15.8903	0.65	0.16	0.91	0.91	0.05	2023-01-01
182	-15.54	11.49	3.49	Goat	4-6 years	Adult	Bronze Age	IVB	13	41.0248	13.6969	0.1	0.13	0.86	0.86	0.07	Oct 23
183	-15.29	10	3.38	Goat	3-4 years	Adult	Bronze Age	IVB	3	44.0297	15.1501	0.26	0.1	0.85	0.85	0.07	2023-11-01
184	-17.31	7.24	3.28	Goat	4-6 years	Adult	Bronze Age	IVB	15	46.4686	16.5549	0.65	0.16	0.91	0.91	0.05	2023-01-01
186	-16.44	10.46	2.91	Goat	6-8 years	Senior	Bronze Age	IVB	4	38.9697	15.6396	0.05	0.08	0.89	0.89	0.06	Feb/May 23
187	-15.41	8.74	3.56	Goat	2-3 years	Adult	Bronze Age	IVB	14	43.5851	14.3056	0.1	0.13	0.85	0.85	0.07	Oct 23
189	-15.72	10.08	3.32	Goat	4-8 years	Senior	Bronze Age	IVB	<1	41.5094	14.6137	0.65	0.16	0.87	0.87	0.07	2023-01-01
190	-15.18	12.7	3.5	Goat	6-12 months	Juvenile	Bronze Age	IVB	11	42.752	14.3184	0.1	0.13	0.85	0.85	0.07	Oct 23
191	-16.96	8.7	2.95	Sheep	2-3 years	Adult	Bronze Age	IVB	10	41.2	16.3	0.05	0.08	0.9	0.9	0.05	Feb/May 23
192	-14.88	9.11	3.29	Sheep	8-10+ years	Senior	Bronze Age	IVB	8	41.0133	14.5462	0.65	0.16	0.83	0.83	0.08	2023-01-01
193	-15.58	8.43	3.53	Goat	2-3 years	Adult	Bronze Age	IVB	9	43.8822	14.5288	0.1	0.13	0.86	0.86	0.07	Oct 23
194	-16.5	9.07	3.47	Goat	2-3 years	Adult	Bronze Age	IVB	5	43.3608	14.6316	0.1	0.13	0.89	0.89	0.06	Oct 23
196	-15.55	11.22	3.3	Sheep	2-4 years	Adult	Bronze Age	IVB	7	44.7453	15.8342	0.65	0.16	0.86	0.86	0.07	2023-01-01
197	-17.45	7.18	3.23	Goat	3-4 years	Adult	Bronze Age	IVB	1	22.9804	8.30447	0.05	0.08	0.91	0.91	0.05	Feb/May 23
198	-13.64	10.98	3.08	Sheep	4-6 years	Adult	Bronze Age	IVB	16	40.32	16	0.05	0.08	0.77	0.77	0.09	Feb/May 23
199	-16.56	11.41	3.47	Sheep	2-3 years	Adult	Bronze Age	IVB	3	35.6273	12	0.05	0.08	0.89	0.89	0.06	Feb/May 23
200	-19.1	9.29	3.32	Goat	4-8 years	Senior	Bronze Age	IVB	4	39.0647	13.7282	0.65	0.16	0.94	0.94	0.04	2023-01-01
201	-15.72	9.44	3.4	Goat	1-2 years	Sub-Adult	Bronze Age	IVB	12	48.1351	16.5174	0.26	0.1	0.87	0.87	0.07	2023-11-01
202	-15.98	10.6	3.39	Sheep	4-6 years	Adult	Bronze Age	IVB	3	43.7438	15.0458	0.65	0.16	0.88	0.88	0.06	2023-01-01
204	-10.44	9.96	2.93	Sheep	4-6 years	Adult	Bronze Age	IVB	5	39.9351	15.9	0.05	0.08	0.57	0.57	0.11	Feb/May 23
206	-16.53	8.68	3.49	Goat	1-3 years	Adult	Bronze Age	IVB	12	45.7939	15.2853	0.1	0.13	0.89	0.89	0.06	Oct 23
207	-14.1	9.03	3.51	Goat	6-8 years	Senior	Bronze Age	IVB	13	36.99	9.467	0.65	0.16	0.8	0.8	0.08	2023-01-01
208	-11.32	11.97	3.3	Goat	6-12 months	Juvenile	Bronze Age	IVB	8	42.196	14.9192	0.65	0.16	0.63	0.63	0.11	2023-01-01
209	-17.18	10.81	3.3	Goat	3-6 years	Adult	Bronze Age	IVB	1	46.9694	16.403	0.26	0.1	0.91	0.91	0.05	2023-11-01
211	-13.67	10.51	3.57	Goat	6-12 months	Juvenile	Bronze Age	IVB	15	58.7998	19.1572	0.1	0.13	0.77	0.77	0.09	Oct 23
212	-14.26	9.8	3.36	Goat	6-12 months	Juvenile	Bronze Age	IVB	13	45.2458	15.7231	0.26	0.1	0.8	0.8	0.08	2023-11-01
213	-14.66	10.25	3.37	Sheep	3-4 years	Adult	Bronze Age	IVB	13	22.1205	7.66154	0.65	0.16	0.82	0.82	0.08	2023-01-01
214	-17.24	9.99	3.39	Goat	1-3 years	Adult	Bronze Age	IVB	1	31.1171	10.6892	0.65	0.16	0.91	0.91	0.05	2023-01-01
215	-18.32	10.59	3.54	Sheep	2-3 years	Adult	Bronze Age	IVB	12	52.1112	17.2162	0.1	0.13	0.93	0.93	0.04	Oct 23
216	-14.57	9.86	3.55	Goat	1-2 years	Sub-Adult	Bronze Age	IVB	3	41.6743	13.7427	0.1	0.13	0.82	0.82	0.08	Oct 23
217	-16.62	9.81	3.54	Goat	4-8 years	Adult	Bronze Age	IVB	7	43.7241	14.3604	0.1	0.13	0.9	0.9	0.06	Oct 23
218	-16.21	11.11	3.56	Goat	6-12 months	Juvenile	Bronze Age	IVB	8	40.9122	13.3778	0.1	0.13	0.88	0.88	0.06	Oct 23
219	-16.67	9.01	3.31	Goat	2-6 years	Adult	Bronze Age	IVB	12	41.9933	14.8163	0.26	0.1	0.9	0.9	0.06	2023-11-01
220	-15.34	10.59	3.52	Goat	4-6 years	Adult	Bronze Age	IVB	12	44.6677	14.8127	0.1	0.13	0.85	0.85	0.07	Oct 23
221	-15.61	6.34	3.48	Goat	6-12 months	Juvenile	Bronze Age	IVA	14	42.3811	14.2262	0.1	0.13	0.86	0.86	0.07	Oct 23
222	-14.86	11.08	3.51	Sheep	4-8 years	Senior	Bronze Age	IVB	12	43.8783	14.5655	0.1	0.13	0.83	0.83	0.08	Oct 23
223	-16.34	8.75	3.46	Goat	6-12 months	Juvenile	Bronze Age	IVB	8	44.5267	15.0155	0.05	0.08	0.89	0.89	0.06	Feb/May 23
224	-17.22	9.57	3.56	Goat	2-3 years	Adult	Bronze Age	IVB	<1	40.9397	13.4436	0.1	0.13	0.91	0.91	0.05	Oct 23
226	-15.01	8.07	3.56	Goat	2-3 years	Adult	Bronze Age	IVB	1	43.07	14.1	0.1	0.13	0.84	0.84	0.08	Oct 23
227	-16.08	9.54	3.25	Goat	1-3 years	Sub-Adult	Bronze Age	IVB	8	38.0533	13.686	0.26	0.1	0.88	0.88	0.06	2023-11-01
228	-16.85	7.5	3.44	Sheep	6-8 years	Senior	Bronze Age	IVB	1	30.0476	10.2471	0.1	0.13	0.9	0.9	0.05	Oct 23
229	-18.75	9.19	3.36	Sheep	3-6 years	Adult	Bronze Age	IVB	4	42.5	14.7	0.26	0.1	0.94	0.94	0.04	2023-11-01
230	-15.6	10.7	3.33	Goat	3-6 years	Adult	Bronze Age	IVB	1	43.0366	15.0533	0.05	0.08	0.86	0.86	0.07	Feb/May 23
231	-14.99	8.6	3.07	Goat	6-12 months	Juvenile	Bronze Age	IVB	1	40.4616	15.4229	0.05	0.08	0.84	0.84	0.07	Feb/May 23
232	-16.36	10.75	3.4	Sheep	4-6 years	Adult	Bronze Age	IVB	6	42.8329	14.747	0.26	0.1	0.89	0.89	0.06	2023-11-01
233	-15.03	8.63	3.13	Goat	3-4 years	Adult	Bronze Age	IVA	9	44.4501	16.6102	0.05	0.08	0.84	0.84	0.08	Feb/May 23
234	-15.66	12.52	3.5	Goat	6-12 months	Juvenile	Bronze Age	IVA	14	44.4304	14.8372	0.1	0.13	0.87	0.87	0.07	Oct 23
235	-15.14	9.93	3.22	Sheep	2-6 years	Adult	Bronze Age	IVAB	3	44.4815	16.1	0.05	0.08	0.85	0.85	0.07	Feb/May 23
236	-15.54	10.18	3.31	Goat	8-10+ years	Senior	Bronze Age	IVAB	23	31.0592	10.9542	0.65	0.16	0.86	0.86	0.07	2023-01-01
237	-14.95	10.26	3.22	Sheep	4-8 years	Senior	Bronze Age	IVAB	12	43.0603	15.6	0.05	0.08	0.84	0.84	0.07	Feb/May 23
238	-15.46	11.49	3.29	Sheep	1-3 years	Adult	Bronze Age	IVAB	6	43.8762	15.5277	0.65	0.16	0.86	0.86	0.07	2023-01-01
239	-16.07	9.27	3.45	Goat	6-8 years	Senior	Bronze Age	IVA	9	44.9795	15.2003	0.05	0.08	0.88	0.88	0.06	Feb/May 23
240	-16.26	9.01	3.43	Goat	1-3 years	Adult	Bronze Age	IVAB	1	46.4952	15.8285	0.26	0.1	0.89	0.89	0.06	2023-11-01
241	-14.56	12.18	3.43	Sheep	3-6 years	Adult	Bronze Age	IVAB	12	46.4113	15.826	0.26	0.1	0.82	0.82	0.08	2023-11-01
242	-17.41	9.98	3.32	Goat	3-6 years	Adult	Bronze Age	IVAB	14	43.1	15.2	0.26	0.1	0.91	0.91	0.05	2023-11-01
243	-14.82	11.32	3.47	Sheep	4-6 years	Adult	Bronze Age	IVA	12	47.0861	15.7682	0.1	0.13	0.83	0.83	0.08	Oct 23
244	-14.3	10.57	3.49	Goat	2-3 years	Adult	Bronze Age	IVAB	2	40.6735	13.6164	0.1	0.13	0.81	0.81	0.08	Oct 23
245	-14.45	11.07	3.48	Goat	4-6 years	Adult	Bronze Age	IVAB	3	43.8252	14.684	0.05	0.08	0.81	0.81	0.08	Feb/May 23
246	-15.53	8.53	3.33	Goat	3-6 years	Adult	Bronze Age	IVAB	15	46.3	16.2	0.26	0.1	0.86	0.86	0.07	2023-11-01
247	-14.62	10.14	3.54	Goat	2-3 years	Adult	Bronze Age	IVAB	22	43.4099	14.3209	0.1	0.13	0.82	0.82	0.08	Oct 23
248	-20.07	8.5	3.3	Goat	4-8 years	Adult	Bronze Age	IVAB	13	43.1843	15.2966	0.65	0.16	0.95	0.95	0.03	2023-01-01
249	-17.81	9.42	3.5	Sheep	4-8 years	Adult	Bronze Age	IVA	9	41.3553	13.8263	0.1	0.13	0.92	0.92	0.05	Oct 23
250	-22.2	9.13	2.92	Goat	8-10 years	Senior	Bronze Age	IVAB	10	36.0483	14.4196	0.05	0.08	0.97	0.97	0.02	Feb/May 23
251	-12.99	10.3	3.29	Sheep	4-6 years	Adult	Bronze Age	IVA	17	44.2546	15.6932	0.26	0.1	0.74	0.74	0.09	2023-11-01
252	-15.67	9.84	3.21	Goat	6-8 years	Senior	Bronze Age	IVAB	8	42.3182	15.3694	0.05	0.08	0.87	0.87	0.07	Feb/May 23
253	-15.12	10.43	3.34	Goat	8-10+ years	Senior	Bronze Age	IVAB	9	42.3027	14.8265	0.26	0.1	0.84	0.84	0.07	2023-11-01
254	-17.4	7.52	3.1	Goat	8-10+ years	Senior	Bronze Age	IVAB	2	24.8819	9.43327	0.05	0.08	0.91	0.91	0.05	Feb/May 23
255	-14.19	10.64	3.5	Goat	2-3 years	Adult	Bronze Age	IVAB	17	45.2202	15.1396	0.1	0.13	0.8	0.8	0.08	Oct 23
257	-16.01	8.9	3.31	Goat	3-6 years	Adult	Bronze Age	IVAB	11	46.7519	16.4923	0.26	0.1	0.88	0.88	0.06	2023-11-01
258	-13.57	10.39	3.4	Goat	8-10 years	Senior	Bronze Age	IVAB	4	31.3453	10.7686	0.65	0.16	0.77	0.77	0.09	2023-01-01
259	-14.5	10.58	3.34	Sheep	3-6 years	Adult	Bronze Age	IVA	16	42.5623	14.8623	0.26	0.1	0.82	0.82	0.08	2023-11-01
260	-14.76	8.69	3.27	Goat	1-2 years	Sub-Adult	Bronze Age	IVA	6	46.1575	16.4673	0.65	0.16	0.83	0.83	0.08	2023-01-01
261	-12.09	8.33	3.27	Goat	6-8 years	Senior	Bronze Age	IVB	10	44.3895	15.8167	0.65	0.16	0.68	0.68	0.1	2023-01-01
262	-17.73	9.57	3.26	Goat	2-6 months	Juvenile	Bronze Age	IVB	7	45.5211	16.296	0.26	0.1	0.92	0.92	0.05	2023-11-01
265	-14.7	9.82	3.26	Goat	6-12 months	Juvenile	Bronze Age	IVB	9	40.4778	14.5492	0.26	0.1	0.83	0.83	0.08	2023-11-01
267	-15.58	8.43	3.22	Goat	6-12 months	Juvenile	Bronze Age	IVA	11	42.8094	15.5009	0.26	0.1	0.86	0.86	0.07	2023-11-01
269	-15.08	10.18	3.3	Goat	4-6 years	Adult	Bronze Age	IVA	3	38.9991	13.8155	0.05	0.08	0.84	0.84	0.07	Feb/May 23
270	-14.04	10.65	3.5	Goat	6-12 months	Juvenile	Bronze Age	IVA	10	44.0614	14.6766	0.1	0.13	0.79	0.79	0.09	Oct 23
271	-14.91	10.4	3.53	Goat	2-3 years	Adult	Bronze Age	IVA	11	43.8841	14.4909	0.1	0.13	0.83	0.83	0.08	Oct 23
272	-15.55	10.08	3.19	Goat	2-6 months	Juvenile	Bronze Age	IVA	10	45.6501	16.6811	0.05	0.08	0.86	0.86	0.07	Feb/May 23
273	-15.43	10.79	3.24	Sheep	6-12 months	Juvenile	Bronze Age	IVA	13	44.1957	15.9192	0.26	0.1	0.86	0.86	0.07	2023-11-01
274	-16	8.87	3.23	Goat	3-4 years	Adult	Bronze Age	IVA	9	44.8459	16.1813	0.05	0.08	0.88	0.88	0.06	Feb/May 23
277	-18.37	8.25	3.17	Goat	4-6 years	Adult	Bronze Age	IVA	2	42.55	15.4248	0.05	0.08	0.93	0.93	0.04	Feb/May 23
278	-11.46	10.53	2.96	Sheep	4-10 years	Senior	Bronze Age	IVA	5	39.0382	15.4	0.05	0.08	0.64	0.64	0.11	Feb/May 23
279	-18.55	7.32	3.49	Goat	3-6 years	Adult	Bronze Age	IVA	6	39.443	13.1921	0.1	0.13	0.93	0.93	0.04	Oct 23
280	-15.74	9.03	3.54	Goat	6-12 months	Juvenile	Bronze Age	IVB	12	36.0543	11.9287	0.1	0.13	0.87	0.87	0.07	Oct 23
281	-17.45	8.85	3.52	Goat	4-6 years	Adult	Bronze Age	IVA	14	44.28	14.7	0.1	0.13	0.91	0.91	0.05	Oct 23
282	-16.61	8.85	3.22	Goat	3-6 years	Adult	Bronze Age	IVA	15	44.4465	16.1247	0.26	0.1	0.89	0.89	0.06	2023-11-01
283	-15.19	10.56	3.27	Sheep	3-4 years	Adult	Bronze Age	IVA	10	43.739	15.5878	0.26	0.1	0.85	0.85	0.07	2023-11-01
284	-17.38	9.87	3.09	Goat	1-2 years	Sub-Adult	Bronze Age	IVA	8	43.97	16.6236	0.05	0.08	0.91	0.91	0.05	Feb/May 23
285	-15.38	11.66	2.97	Sheep	4-6 years	Adult	Bronze Age	IVA	10	39.4491	15.5	0.05	0.08	0.86	0.86	0.07	Feb/May 23
286	-18.15	8.26	3.29	Goat	1-2 years	Sub-Adult	Bronze Age	IVA	8	43.8433	15.543	0.65	0.16	0.93	0.93	0.04	2023-01-01
287	-14.93	10.37	3.5	Goat	6-12 months	Juvenile	Bronze Age	IVA	5	40.7574	13.5701	0.1	0.13	0.84	0.84	0.07	Oct 23
288	-15.19	10.56	3.27	Goat	1-3 years	Sub-Adult	Bronze Age	IVA	7	45.069	16.1103	0.26	0.1	0.85	0.85	0.07	2023-11-01
289	-12.24	8.1	3.51	Goat	3-4 years	Adult	Bronze Age	IVA	17	39.3981	13.1141	0.1	0.13	0.69	0.69	0.1	Oct 23
290	-16.86	8.67	3.32	Goat	2-6 months	Juvenile	Bronze Age	IVA	10	45.558	16.0054	0.65	0.16	0.9	0.9	0.06	2023-01-01
292	-14.99	9.86	5.51	Goat	1-2 years	Sub-Adult	Bronze Age	IVA	9	48.6956	16.1575	0.1	0.13	0.84	0.84	0.07	Oct 23
293	-13.05	11.02	3.51	Sheep	1-2 years	Sub-Adult	Bronze Age	IVA	8	42.9567	14.2932	0.1	0.13	0.74	0.74	0.09	Oct 23
294	-17.33	7.94	3.31	Sheep	1-2 years	Sub-Adult	Bronze Age	IVA	10	43.6705	15.3517	0.26	0.1	0.91	0.91	0.05	2023-11-01
295	-14.08	10.05	3.49	Goat	1-2 years	Sub-Adult	Bronze Age	IVA	12	43.6941	14.5685	0.1	0.13	0.79	0.79	0.09	Oct 23
296	-15.84	10.53	3.37	Goat	2-3 years	Adult	Bronze Age	IVA	8	42.7	14.8	0.26	0.1	0.87	0.87	0.07	2023-11-01
297	-12.4	6.72	3.48	Goat	1-2 years	Sub-Adult	Bronze Age	IVA	16	43.8713	14.7252	0.1	0.13	0.69	0.69	0.1	Oct 23
298	-13.96	9.2	3.51	Sheep	2-3 years	Sub-Adult	Bronze Age	IVA	4	55.4868	11.2215	0.65	0.16	0.79	0.79	0.09	2023-01-01
299	-16.95	8.43	3.64	Goat	1-2 years	Sub-Adult	Bronze Age	IVB	6	41.1501	13.1555	0.26	0.1	0.9	0.9	0.05	2023-11-01
300	-13.92	11.83	3.32	Goat	6-12 months	Juvenile	Bronze Age	IVB	8	44.4235	15.6064	0.26	0.1	0.79	0.79	0.08	2023-11-01
301	-17.88	8.97	3.31	Goat	1-2 years	Sub-Adult	Bronze Age	IVA	7	43.0705	14.3359	0.1	0.13	0.92	0.92	0.04	Oct 23
302	-16.88	10.31	3.22	Goat	2-3 years	Adult	Bronze Age	IVA	11	44.6727	16.1952	0.26	0.1	0.9	0.9	0.05	2023-11-01
303	-12.44	11.34	3.36	Sheep	6-12 months	Juvenile	Bronze Age	IVA	10	46.9	14.3	0.26	0.1	0.7	0.7	0.1	2023-11-01
304	-17.52	7.79	3.29	Goat	6-12 months	Juvenile	Bronze Age	IVA	7	38.0144	13.5314	0.26	0.1	0.92	0.92	0.05	2023-11-01
305	-15.66	11.09	3.24	Sheep	6-8 years	Senior	Bronze Age	IVA	3	43.6229	15.7097	0.65	0.16	0.87	0.87	0.07	2023-01-01
306	-16.27	10.23	3.1	Goat	3-4 years	Adult	Bronze Age	IVA	6	33.1679	12.5349	0.05	0.08	0.89	0.89	0.06	Feb/May 23
307	-11.1	10.17	3.56	Goat	3-6 years	Adult	Bronze Age	IVA	18	44.62	14.9288	0.05	0.08	0.61	0.61	0.11	Feb/May 23
309	-14.82	11.03	3.5	Goat	3-4 years	Adult	Bronze Age	IVA	19	46.1391	15.4138	0.05	0.08	0.83	0.83	0.08	Feb/May 23
310	-16.83	10.56	3.36	Goat	4-6 years	Adult	Bronze Age	IVA	7	46.1	16.1	0.26	0.1	0.9	0.9	0.05	2023-11-01
312	-15.35	9.68	3.22	Goat	6-8 years	Senior	Bronze Age	IVA	10	44.964	16.3049	0.65	0.16	0.85	0.85	0.07	2023-01-01
313	-18.29	10.26	3	Goat	1-2 years	Sub-Adult	Bronze Age	VII	5	43.93	14.5	0.1	0.13	0.93	0.93	0.04	Oct 23
314	-17.14	10.62	3	Goat	6-12 months	Juvenile	Bronze Age	IVA	2	47.0929	18.2694	0.05	0.08	0.91	0.91	0.05	Feb/May 23
315	-10.52	11.79	3.54	Goat	4-6 years	Adult	Bronze Age	IVA	19	41.2088	13.5779	0.05	0.08	0.57	0.57	0.11	Feb/May 23
316	-13.82	10.68	3.52	Goat	6-12 months	Juvenile	Early	V	12	47.3121	15.7451	0.1	0.13	0.78	0.78	0.09	Oct 23
318	-13.89	9.41	3.54	Sheep	6-12 months	Juvenile	Early	V	10	47.3184	15.6	0.05	0.08	0.79	0.79	0.09	Feb/May 23
319	-18.06	10.03	3.21	Goat	6-12 months	Juvenile	Early	V	2	42.5795	15.5156	0.05	0.08	0.92	0.92	0.04	Feb/May 23
320	-17.46	11.75	3.2	Goat	1-2 years	Sub-Adult	Early	V	30	40.3179	14.7203	0.05	0.08	0.92	0.92	0.05	Feb/May 23
322	-16.41	10.75	3.04	Goat	8-10 years	Senior	Early	V	14	43.7168	16.8	0.05	0.08	0.89	0.89	0.06	Feb/May 23
325	-16.3	8.23	3.41	Goat	6-8 years	Adult	Proto-Elamite	IVC	11	41.65	14.5501	0.05	0.08	0.89	0.89	0.06	Feb/May 23
326	-17.67	9.08	3.21	Goat	4-6 years	Adult	Bronze Age	IVB	11	46.37	16.672	0.05	0.08	0.92	0.92	0.05	Feb/May 23
327	-12.33	9.36	3.39	Goat	6-12 months	Juvenile	Bronze Age	IVA	14	47.0669	16.1793	0.26	0.1	0.69	0.69	0.1	2023-11-01
328	-17.8	9.52	3.26	Goat	6-12 months	Juvenile	Bronze Age	IVB	11	43.281	15.5423	0.26	0.1	0.92	0.92	0.04	2023-11-01
329	-16.81	11.52	3.39	Goat	3-6 years	Adult	Bronze Age	IVB	12	45.83	15.7636	0.05	0.08	0.9	0.9	0.06	Feb/May 23
330	-11.87	10.17	3.52	Sheep	2-3 years	Adult	Bronze Age	IVB	14	41.95	13.9194	0.1	0.13	0.66	0.66	0.1	Oct 23
331	-18.09	10.39	3.28	Goat	1-2 years	Sub-Adult	Bronze Age	IVB	6	43.8472	15.6382	0.26	0.1	0.93	0.93	0.04	2023-11-01
332	-16.51	10.27	3.21	Sheep	6-8 years	Senior	Bronze Age	IVB	10	43.75	15.8	0.05	0.08	0.89	0.89	0.06	Feb/May 23
333	-16.51	9.86	3.32	Goat	4-6 years	Adult	Bronze Age	IVB	12	43.4902	15.254	0.26	0.1	0.89	0.89	0.06	2023-11-01
334	-16.49	9.51	3.3	Goat	3-6 years	Adult	Bronze Age	IVB	14	45.8387	16.2262	0.26	0.1	0.89	0.89	0.06	2023-11-01
336	-18.14	9.52	2.94	Goat	2-3 years	Adult	Bronze Age	IVB	8	43.64	17.6742	0.05	0.08	0.93	0.93	0.04	Feb/May 23
337	-13.63	12.72	3.43	Goat	6-12 months	Juvenile	Bronze Age	IVAB	10	51.201	17.4313	0.26	0.1	0.77	0.77	0.09	2023-11-01
339	-14.29	10.31	3.45	Goat	6-8 years	Senior	Bronze Age	IVAB	12	46.9768	15.9396	0.26	0.1	0.81	0.81	0.08	2023-11-01
340	-15.79	9.98	3.26	Goat	2-6 months	Juvenile	Bronze Age	IVAB	10	39.0532	14.0199	0.26	0.1	0.87	0.87	0.07	2023-11-01
341	-14.6	11.24	3.22	Sheep	2-3 years	Adult	Bronze Age	IVAB	13	45.2835	16.3744	0.26	0.1	0.82	0.82	0.08	2023-11-01
342	-15.8	11	3.41	Goat	3-4 years	Adult	Bronze Age	IVAB	15	47.3359	16.1528	0.26	0.1	0.87	0.87	0.07	2023-11-01
343	-16.97	12.76	3.29	Sheep	2-3 years	Adult	Bronze Age	IVAB	12	45.6453	16.2373	0.26	0.1	0.9	0.9	0.05	2023-11-01
345	-15.4	10.47	3.29	Goat	1-2 years	Sub-Adult	Bronze Age	IVAB	11	41.206	14.5863	0.26	0.1	0.85	0.85	0.07	2023-11-01
346	-14.31	4.86	3.59	Sheep	2-3 years	Adult	Bronze Age	IVAB	15	41.2958	13.4029	0.26	0.1	0.81	0.81	0.08	2023-11-01
347	-14.82	11.42	3.35	Sheep	2-4 years	Adult	Bronze Age	IVA	11	45.0767	15.7178	0.26	0.1	0.83	0.83	0.08	2023-11-01
348	-14.6	9.26	3.4	Goat	3-6 years	Adult	Bronze Age	IVA	12	48.3271	16.6408	0.26	0.1	0.82	0.82	0.08	2023-11-01
349	-15.02	10.93	3.17	Goat	4-6 years	Adult	Bronze Age	IVA	3	38.58	14.1723	0.05	0.08	0.84	0.84	0.08	Feb/May 23
350	-12.74	7.61	3.31	Sheep	2-4 years	Adult	Bronze Age	IVA	10	43.7269	15.3924	0.26	0.1	0.72	0.72	0.09	2023-11-01
351	-15.12	9.49	3.53	Goat	2-3 years	Adult	Bronze Age	IVA	10	44.1615	14.5578	0.1	0.13	0.84	0.84	0.07	Oct 23
352	-14.13	11.03	2.96	Sheep	8-10+ years	Senior	Bronze Age	IVA	8	41.82	16.5	0.05	0.08	0.8	0.8	0.09	Feb/May 23
353	-14.85	8.59	3.19	Goat	3-6 years	Adult	Bronze Age	IVA	15	44.6454	16.2661	0.26	0.1	0.83	0.83	0.08	2023-11-01
354	-14.11	6.9	3.21	Goat	2-3 years	Adult	Bronze Age	IVA	14	42.3589	15.3743	0.26	0.1	0.8	0.8	0.08	2023-11-01
355	-13.03	10.47	3.29	Sheep	2-3 years	Adult	Bronze Age	IVA	11	43.3739	15.423	0.26	0.1	0.74	0.74	0.09	2023-11-01
356	-17.9	9.73	3.25	Sheep	6-8 years	Senior	Bronze Age	IVA	18	38.2015	13.7162	0.65	0.16	0.92	0.92	0.05	2023-01-01
357	-16.16	7.76	3.48	Goat	2-3 years	Adult	Bronze Age	IVA	12	43.2672	14.5417	0.1	0.13	0.88	0.88	0.06	Oct 23
358	-14.01	11.25	3.26	Sheep	2-6 months	Juvenile	Bronze Age	IVA	13	43.287	15.5104	0.65	0.16	0.79	0.79	0.09	2023-01-01
359	-15.96	9.49	3.33	Goat	4-10 years	Senior	Bronze Age	IVA	11	43.3673	15.1502	0.26	0.1	0.87	0.87	0.07	2023-11-01
360	-14.45	9.88	3.37	Goat	3-6 years	Adult	Bronze Age	IVA	12	49.4417	17.0816	0.26	0.1	0.81	0.81	0.08	2023-11-01
362	-12.19	10.86	3.11	Goat	2-6 months	Juvenile	Bronze Age	IVA	10	43.6644	16.3577	0.05	0.08	0.68	0.68	0.1	Feb/May 23
363	-15.29	7	3.47	Sheep	2-3 years	Adult	Bronze Age	IVA	6	42.12	14.2	0.1	0.13	0.85	0.85	0.07	Oct 23
364	-15.13	10.15	3.51	Goat	2-3 years	Adult	Bronze Age	IVA	13	44.32	14.7	0.1	0.13	0.85	0.85	0.07	Oct 23
366	-15.3	11.83	3.3	Sheep	1-2 years	Sub-Adult	Bronze Age	IVB	8	47.3	16.6	0.26	0.1	0.85	0.85	0.07	2023-11-01
367	-17.05	9.74	3.49	Goat	3-4 years	Adult	Bronze Age	IVB	4	44.2904	14.7822	0.1	0.13	0.91	0.91	0.05	Oct 23
368	-13	11.05	3.32	Sheep	4-6 years	Adult	Bronze Age	IVA	8	45.0069	15.8211	0.26	0.1	0.74	0.74	0.09	2023-11-01
369	-17.45	9.29	3.42	Sheep	4-6 years	Adult	Bronze Age	IVB	8	46.6	15.9	0.26	0.1	0.91	0.91	0.05	2023-11-01
370	-15.81	5.42	3.41	Goat	4-10 years	Senior	Bronze Age	IVB	1	18.363	6.29315	0.26	0.1	0.87	0.87	0.07	2023-11-01
371	-15.07	10.15	3.52	Goat	2-3 years	Adult	Bronze Age	IVA	8	41.96	13.9	0.1	0.13	0.84	0.84	0.07	Oct 23
372	-13.48	9.56	3.36	Goat	3-4 years	Adult	Bronze Age	IVA	4	49.4923	17.1873	0.26	0.1	0.76	0.76	0.09	2023-11-01
373	-17.87	9.46	3.46	Goat	2-3 years	Adult	Early	V	14	28.7541	9.66692	0.1	0.13	0.92	0.92	0.05	Oct 23
375	-12.92	11.65	3.39	Sheep	1-3 years	Sub-Adult	Bronze Age	IVA	11	45.6013	15.6705	0.26	0.1	0.73	0.73	0.09	2023-11-01
377	-18.07	12.52	3.41	Sheep	8-10 years	Senior	Bronze Age	IVA	12	51.3774	17.6249	0.26	0.1	0.93	0.93	0.04	2023-11-01
378	-13.8	10.99	3.29	Sheep	6-8 years	Adult	Bronze Age	IVA	13	41.45	15.5	0.65	0.16	0.78	0.78	0.09	2023-01-01
379	-13.16	5.54	3.08	Goat	4-6 years	Adult	Bronze Age	IVA	11	46	15.9309	0.05	0.08	0.75	0.75	0.09	Feb/May 23
380	-17	3.15	3.53	Goat	4-6 years	Adult	Bronze Age	IVA	15	43.83	14.6	0.1	0.13	0.9	0.9	0.05	Oct 23
381	-17.23	9.8	3.33	Goat	2-6 months	Juvenile	Bronze Age	IVA	11	43.7197	15.2575	0.26	0.1	0.91	0.91	0.05	2023-11-01
382	-19.79	6.39	3.26	Goat	6-12 months	Juvenile	Bronze Age	IVA	7	40.0282	14.2961	0.26	0.1	0.95	0.95	0.03	2023-11-01
383	-16.24	8.72	3.47	Goat	6-12 months	Juvenile	Bronze Age	IVA	8	43.0986	14.4872	0.1	0.13	0.88	0.88	0.06	Oct 23
384	-18.39	5.22	2.99	Goat	6-12 months	Juvenile	Bronze Age	IVA	10	37.6	14.1916	0.05	0.08	0.93	0.93	0.04	Feb/May 23
385	-17.03	9.98	3.55	Goat	2-3 years	Adult	Bronze Age	IVA	10	43.2102	14.2303	0.1	0.13	0.9	0.9	0.05	Oct 23
386	-16.33	6.72	3.27	Goat	2-6 months	Juvenile	Bronze Age	IVA	4	43.9	15.4	0.26	0.1	0.89	0.89	0.06	2023-11-01
387	-14.77	11.59	3.53	Sheep	1-2 years	Sub-Adult	Bronze Age	IVA	2	43.95	14.6	0.1	0.13	0.83	0.83	0.08	Oct 23
388	-15.88	8.54	3.3	Goat	6-12 months	Juvenile	Bronze Age	IVA	6	41.9	14.9	0.26	0.1	0.87	0.87	0.06	2023-11-01
389	-13.69	8.17	3.31	Goat	2-6 months	Juvenile	Bronze Age	IVA	11	47.2	16.6	0.26	0.1	0.78	0.78	0.09	2023-11-01
390	-18.54	8.56	3.41	Goat	6-12 months	Juvenile	Bronze Age	IVA	10	49.9866	17.1262	0.26	0.1	0.93	0.93	0.04	2023-11-01
391	-16.65	6.23	3.24	Goat	6-8 years	Senior	Bronze Age	IVA	13	45.06	16.024	0.05	0.08	0.9	0.9	0.06	Feb/May 23
392	-14.65	10.08	3.25	Sheep	1-2 years	Sub-Adult	Bronze Age	IVA	13	42.0491	15.142	0.26	0.1	0.82	0.82	0.08	2023-11-01
393	-17.39	10.3	3.41	Sheep	6-12 months	Juvenile	Bronze Age	IVA	12	19.2517	6.63453	0.26	0.1	0.91	0.91	0.05	2023-11-01
394	-13.52	11.26	3.32	Sheep	2-6 months	Juvenile	Bronze Age	IVA	7	42.0561	14.7585	0.26	0.1	0.76	0.76	0.09	2023-11-01
395	-12.82	10.58	3.37	Goat	1-2 years	Sub-Adult	Bronze Age	IVA	6	44.7309	15.495	0.26	0.1	0.73	0.73	0.09	2023-11-01
396	-13.78	10.99	3.5	Goat	2-3 years	Adult	Bronze Age	IVA	12	48.8617	16.2761	0.1	0.13	0.78	0.78	0.09	Oct 23
397	-16.55	7.58	3.5	Goat	4-6 years	Adult	Bronze Age	IVA	3	45.6069	15.2013	0.1	0.13	0.89	0.89	0.06	Oct 23
399	-16.22	7.52	3.29	Goat	6-12 months	Juvenile	Bronze Age	IVA	3	44.291	15.652	0.26	0.1	0.88	0.88	0.06	2023-11-01
400	-17.41	5.62	3.38	Goat	6-12 months	Juvenile	Bronze Age	IVA	13	49.4685	17.1335	0.26	0.1	0.91	0.91	0.05	2023-11-01
402	-16.6	11.53	3.44	Goat	6-12 months	Juvenile	Bronze Age	IVA	21	39.2	13.3417	0.05	0.08	0.89	0.89	0.06	Feb/May 23
403	-16.04	9.07	3.27	Goat	2-3 years	Adult	Bronze Age	IVA	3	37.3392	13.2551	0.26	0.1	0.88	0.88	0.06	2023-11-01
404	-16.04	10.01	3.36	Goat	1-2 years	Sub-Adult	Bronze Age	IVA	7	45.4793	15.8275	0.26	0.1	0.88	0.88	0.06	2023-11-01
405	-13.84	10.56	3.25	Sheep	2-3 years	Adult	Bronze Age	IVA	24	39.0369	13.9937	0.26	0.1	0.78	0.78	0.09	2023-11-01
sd	1.93182	1.60571

## Sheet: S1.1 Failed samples
Failed Tepe Yahya samples
ID	d13C	d15N	AtomicCN	% yield	% C	% N	sd_Carbon	sd_Nitrogen
11	-14.9232	7.14983	0.82	<1	6.28285	8.8614	0.08	0.08
109	-27.6887	-5.17139	6.16193	1	3.84632	0.624208	0.65	0.16
117	-16.0535	5.37143	12.31	1	45.4124	4.30617	0.08	0.08
120	-18.8285	10.3529	4.22	<1	41.686	11.5141	0.08	0.08
123	-20.19	7.54221	0.71	<1	3.82	6.27438	0.08	0.08
125	-14.3377	6.90556	2.4	<1	29.8792	14.554	0.08	0.08
135	-25.6511	1.67934	11.7713	<1	51.4124	5.09764	0.65	0.16
136	-19.7128	10.9852	2.5	2	32.6991	15.2655	0.08	0.08
144	-21.9693	7.03709	2.52	3	27.9168	12.9099	0.08	0.08
157	-17.1493	9.59693	2.42	9	33.9665	16.4	0.08	0.08
165	-16.0666	2.73139	3.51	1	4.9539	1.64536	0.26	0.1
180	-18.0692	8.75581	1.65	1	20.1665	14.3	0.08	0.08
185	-14.1351	6.21142	4.37929	6	44.8732	11.9594	0.1	0.13
188	-16.5384	9.87214	1.91	16	26.8034	16.4	0.08	0.08
195	-18.739	10.8149	2.62	20	40.0916	17.8	0.08	0.08
203	-18.2338	8.59112	2.83	7	20.1481	8.3	0.08	0.08
225	-16.334	8.88513	2.35	3	26.3391	13.1	0.08	0.08
256	-13.8813	10.878	2.7	16	40.2756	17.4	0.08	0.08
276	-13.69	13.5903	1.56	16	23.28	17.4	0.08	0.08
308	-18.247	10.0678	2.68	10	39.6671	17.3	0.08	0.08
317	-14.3133	11.4836	1.62	1	42.4131	30.6	0.08	0.08
321	-21.7508	5.86176	4.31608	21	25.3405	5.87118	0.26	0.1
335	-14.03	11.2184	3.8	9	46.5	14.2	0.08	0.08
338	-17.83	9.05534	4.5	33	51.85	13.4531	0.08	0.08
344	-24.3804	8.91083	16.2103	22	72.8678	5.24652	0.1	0.13
361	-15.2525	10.553	1.6	6	18.4671	13.424	0.08	0.08
365	-22.2194	11.2184	3.87	2	47.3135	14.2723	0.08	0.08
374	-14.3407	8.07937	1.87	3	12.9055	8.2	0.08	0.08
376	-15.2454	9.35929	3.71	9	45.4639	14.3	0.08	0.08
401	-23.4482	5.90528	3.77379	42	38.08	10.0914	1.07	0.08

## Sheet: S1.2 Duplicates
Duplicated Tepe Yahya Samples
ID	d13C	d15N	C/N	%C	%N	sd_Carbon	sd_Nitrogen
131	-14.2747	12.5414	2.81009	43.5466	15.4965	0.26	0.1
131	-13.7939	12.8856	2.87112	43.8933	15.2879	0.26	0.1
146	-16.4532	11.0554	3.05359	43.2102	14.1506	0.1	0.13
146	-15.7929	10.8379	3.01984	43.9698	14.5603	0.1	0.13
175	-15.2687	10.6301	3.04973	40.8276	13.3873	0.1	0.13
175	-14.5201	10.5036	2.97795	42.6145	14.31	0.1	0.13
226	-14.9386	8.72297	3.05204	43.0593	14.1084	0.1	0.13
226	-15.0788	7.42783	3.02763	43.08	14.229	0.1	0.13
229	-19.1776	9.10749	2.88195	42.886	14.8809	0.26	0.1
229	-18.3739	9.25982	2.89206	42.1244	14.5655	0.26	0.1
246	-15.4686	8.49893	2.81364	46.6408	16.5767	0.26	0.1
246	-15.5909	8.57285	2.89627	45.8703	15.8377	0.26	0.1
242	-17.2798	10.5883	2.79452	43.163	15.4456	0.26	0.1
242	-17.5416	9.35684	2.88511	43.0427	14.9189	0.26	0.1
296	-16.7817	10.2808	2.89144	41.3641	14.3057	0.26	0.1
296	-14.8951	10.7886	2.87758	44.1267	15.3346	0.26	0.1
303	-15.9504	11.3949	2.8815	46.5655	16.1602	0.26	0.1
303	-12.4391	11.34	2.8743	47.235	16.4336	0.26	0.1
310	-16.4139	10.2471	2.86289	46.8057	16.3491	0.26	0.1
310	-17.2493	10.8824	2.87112	45.4719	15.8377	0.26	0.1
366	-15.382	12.0107	2.79974	47.7914	17.07	0.26	0.1
366	-15.217	11.6469	2.88309	46.7334	16.2095	0.26	0.1
369	-17.2645	9.17805	2.96046	47.0465	15.8916	0.26	0.1
369	-17.6435	9.40007	2.90718	46.0763	15.8491	0.26	0.1
380	-16.5161	2.90862	3.01714	43.5338	14.4288	0.1	0.13
380	-17.4811	3.35844	2.9954	44.1331	14.7336	0.1	0.13
386	-16.6075	6.35697	2.85476	40.5382	14.2002	0.26	0.1
386	-16.0605	7.08283	2.85738	47.3476	16.5703	0.26	0.1
387	-14.3119	12.0296	3.01983	44.7682	14.8247	0.1	0.13
387	-15.2281	11.154	2.98248	43.1402	14.4646	0.1	0.13
388	-16.0085	8.94993	2.76165	40.4602	14.6507	0.26	0.1
388	-15.7498	8.13456	2.86355	43.3754	15.1474	0.26	0.1
389	-14.2401	7.96834	2.82955	45.4173	16.0511	0.26	0.1
389	-13.1481	8.35645	2.86821	48.9159	17.0545	0.26	0.1
363	-15.7462	7.00329	2.96673	42.4819	14.3194	0.1	0.13
363	-14.8279	7.06179	2.94715	41.7594	14.1694	0.1	0.13
364	-15.1306	10.1502	3.01367	44.7619	14.8529	0.1	0.13
364	-15.2413	10.0056	3.01249	43.8783	14.5655	0.1	0.13
313	-18.7438	10.6937	3.0388	44.9382	14.7881	0.1	0.13
313	-17.8377	9.83451	3.03652	42.9315	14.1384	0.1	0.13
281	-16.957	9.07615	3.00893	42.8014	14.2248	0.1	0.13
281	-17.99	8.62051	3.00567	45.7653	15.2263	0.1	0.13
378	-13.8037	10.9913	2.81505	42.5613	15.1192	0.65	0.16
378	-15.6668	11.3696	2.824	44.9509	15.9175	0.65	0.16
378	-13.5875			36.8501		0.08
Only carbon duplicates
62	-12.6819			45.6771		0.08
62	-15.5676			45.9679		0.08
118	-17.9238			36.723		0.08
118	-16.5902			41.973		0.08
118	-18.0498			43.6131		0.08
119	-15.44	10.41		39.0832	13.5672	0.05	0.08
119	-16.1358			45.9708		0.08
119	-22.3363			39.4714		0.08
163	-17.5396			43.7685		0.08
163	-17.9858			41.3746		0.08
191	-16.9582			41.1815		0.08
191	-17.2377			41.4168		0.08
253	-15.5534			40.095		0.08
253	-15.094			43.4271		0.08
277	-18.37			41.7565		0.08
277	-18.3782			43.3429		0.08
284	-17.38			43.8973		0.08
284	-17.7307			44.0457		0.08
307	-11.1033			45.4376		0.08
307	-10.8543			43.8054		0.08
325	-16.2985			42.6565		0.08
325	-16.8931			40.6461		0.08
326	-17.6656			45.8571		0.08
326	-16.8596			46.8898		0.08
350	-12.74	7.61		43.7269	15.3924	0.26
350	-17.0283			46.2771		0.08
350	-11.2832			47.6331		0.08
384	-18.3934			36.4116		0.08
384	-18.7919			38.8731		0.08
391	-16.6512			44.4052		0.08
391	-16.4794			45.7099		0.08

## Sheet: S2. mixing model code
tyya_d13C_data <- fread("TYYA_FULL.csv")
####Tepe Yahya (by phase)####
tyya_overall_mixdata <- matrix(tyya_d13C_data[, d13C], ncol = 1, nrow = tyya_d13C_data[, .N])
colnames(tyya_overall_mixdata) <- c("d13C")
C3C4_source_names <- c("C3", "C4")
C3C4_source_means <- matrix(c(-22, -5.5), ncol = 1, nrow = 2)
C3C4_source_uncertainty <- matrix(c(1.5, 3), ncol = 1, nrow = 2)
diet_correction_means <- matrix(c(4.8, 4.8), ncol = 1, nrow = 2)
diet_correction_uncertainty <- matrix(c(0.5, 0.5), ncol = 1, nrow = 2)
#C3 average based on Pearson 2013
#C4 average broadly from O'Leary 1981 ranges (from Pearson 2013) with a +8 Suess effect correction
#
C3C4_simmr_tyya_overall <- simmr_load(
mixtures = tyya_overall_mixdata,
source_names = C3C4_source_names,
source_means = C3C4_source_means,
source_sds = C3C4_source_uncertainty,
correction_means = diet_correction_means,
correction_sds = diet_correction_uncertainty,
group = tyya_d13C_data[, factor(Swath, level = c("Early", "Proto-Elamite", "Bronze Age"))]
)
plot(C3C4_simmr_tyya_overall)
C3C4_tyya_overall_simmr_run <- simmr_mcmc(C3C4_simmr_tyya_overall)
summary(C3C4_tyya_overall_simmr_run, type = "diagnostics")
summary(C3C4_tyya_overall_simmr_run, type = "statistics", group = 1:3)
#posterior samples for the phases
C3C4_tyya_overall_probC3 <- data.table(
Iteration = rep(1:3600, 3),
Phase = factor(rep(c("Early", "Proto-Elamite", "Bronze Age"), each = 3600), level = c("Early", "Proto-Elamite", "Bronze Age")),
rbindlist(lapply(1:3, function(x) data.table(prob_C3 = C3C4_tyya_overall_simmr_run$output[[x]]$BUGSoutput$sims.matrix[, 2])))
)
C3C4_tyya_overall_probC3[, .(mean_C3 = round(mean(prob_C3), 2), median_C3 = round(median(prob_C3), 2), sd_C3 = round(sd(prob_C3), 2), prob_C3_under90 = round(mean(prob_C3 < 0.9), 2)), Phase]
tyya_overall_probC3_plot <-
ggplot(C3C4_tyya_overall_probC3) + aes(y = Phase, x = prob_C3) +
stat_histinterval(aes(fill = Phase)) +
coord_cartesian(xlim = c(0.5, 1)) +
scale_x_continuous(labels = scales::percent) +
labs(title = "Estimated C3 Proportion of Diet", subtitle = "Tepe Yahya, Grouped by Period", y = "", x = "Average Proportion of C3 Diet") +
theme_classic() + theme(legend.text = element_text(size = 10), legend.position = "bottom", legend.justification = c("center"), legend.box.just = "right", legend.margin = margin(6, 6, 6, 6), axis.text.x = element_text(angle = 0, size = 10, hjust = 0.5), axis.title.x = element_text(size = 12), axis.title = element_text(size = 12), axis.text.y = element_blank(), axis.ticks.y = element_blank())
####Early Period (by individual)####
tyya_early_mixdata <- matrix(tyya_d13C_data[Swath %in% "Early", d13C], ncol = 1, nrow = tyya_d13C_data[Swath %in% "Early", .N])
colnames(tyya_early_mixdata) <- c("d13C")
C3C4_source_names <- c("C3", "C4")
C3C4_source_means <- matrix(c(-22, -5.5), ncol = 1, nrow = 2)
C3C4_source_uncertainty <- matrix(c(1.5, 3), ncol = 1, nrow = 2)
diet_correction_means <- matrix(c(4.8, 4.8), ncol = 1, nrow = 2)
diet_correction_uncertainty <- matrix(c(0.5, 0.5), ncol = 1, nrow = 2)
#
C3C4_simmr_tyya_early <- simmr_load(
mixtures = tyya_early_mixdata,
source_names = C3C4_source_names,
source_means = C3C4_source_means,
source_sds = C3C4_source_uncertainty,
correction_means = diet_correction_means,
correction_sds = diet_correction_uncertainty,
group = tyya_d13C_data[Swath %in% "Early", factor(ID)]
)
plot(C3C4_simmr_tyya_early)
C3C4_tyya_early_simmr_run <- simmr_mcmc(C3C4_simmr_tyya_early)
summary(C3C4_tyya_early_simmr_run, type = "diagnostics")
earlyval<- summary(C3C4_tyya_early_simmr_run, type = "statistics", group = 1:nrow(tyya_early_mixdata))
#posterior samples for the phases
C3C4_tyya_early_probC3 <- data.table(
Iteration = rep(1:3600, nrow(tyya_early_mixdata)),
Specimen = factor(rep(tyya_d13C_data[Swath %in% "Early", factor(ID)], each = 3600)),
rbindlist(lapply(1:nrow(tyya_early_mixdata), function(x) data.table(prob_C3 = C3C4_tyya_early_simmr_run$output[[x]]$BUGSoutput$sims.matrix[, 2])))
)
earlydata<-C3C4_tyya_early_probC3[, .(mean_C3 = round(mean(prob_C3), 2), median_C3 = round(median(prob_C3), 2), sd_C3 = round(sd(prob_C3), 2), prob_C3_under90 = round(mean(prob_C3 < 0.9), 2)), Specimen]
earlydata
tyya_early_probC3_plot <-
ggplot(C3C4_tyya_early_probC3) + aes(y = Specimen, x = prob_C3) +
stat_histinterval() +
coord_cartesian(xlim = c(0, 1)) +
scale_x_continuous(labels = scales::percent) +
labs(title = "Estimated C3 Proportion of Diet", subtitle = "Tepe Yahya, Early Phase", x = "Average Proportion of C3 Diet") +
theme_classic() + theme(legend.text = element_text(size = 10), legend.position = "bottom", legend.justification = c("center"), legend.box.just = "right", legend.margin = margin(6, 6, 6, 6), axis.text.x = element_text(angle = 0, size = 10, hjust = 0.5), axis.title.x = element_text(size = 12), axis.title = element_text(size = 12), axis.text.y = element_text(size = 10), axis.ticks.y = element_blank(…
tyya_early_probC3_plot
####Proto-Elamite Period (by individual)####
tyya_proto_elamite_mixdata <- matrix(tyya_d13C_data[Swath %in% "Proto-Elamite", d13C], ncol = 1, nrow = tyya_d13C_data[Swath %in% "Proto-Elamite", .N])
colnames(tyya_proto_elamite_mixdata) <- c("d13C")
C3C4_source_names <- c("C3", "C4")
C3C4_source_means <- matrix(c(-22, -5.5), ncol = 1, nrow = 2)
C3C4_source_uncertainty <- matrix(c(1.5, 3), ncol = 1, nrow = 2)
diet_correction_means <- matrix(c(4.8, 4.8), ncol = 1, nrow = 2)
diet_correction_uncertainty <- matrix(c(0.5, 0.5), ncol = 1, nrow = 2)
#
C3C4_simmr_tyya_proto_elamite <- simmr_load(
mixtures = tyya_proto_elamite_mixdata,
source_names = C3C4_source_names,
source_means = C3C4_source_means,
source_sds = C3C4_source_uncertainty,
correction_means = diet_correction_means,
correction_sds = diet_correction_uncertainty,
group = tyya_d13C_data[Swath %in% "Proto-Elamite", factor(ID)]
)
plot(C3C4_simmr_tyya_proto_elamite)
C3C4_tyya_proto_elamite_simmr_run <- simmr_mcmc(C3C4_simmr_tyya_proto_elamite)
summary(C3C4_tyya_proto_elamite_simmr_run, type = "diagnostics")
summary(C3C4_tyya_proto_elamite_simmr_run, type = "statistics", group = 1:nrow(tyya_proto_elamite_mixdata))
#posterior samples for the phases
C3C4_tyya_proto_elamite_probC3 <- data.table(
Iteration = rep(1:3600, nrow(tyya_proto_elamite_mixdata)),
Specimen = factor(rep(tyya_d13C_data[Swath %in% "Proto-Elamite", factor(ID)], each = 3600)),
rbindlist(lapply(1:nrow(tyya_proto_elamite_mixdata), function(x) data.table(prob_C3 = C3C4_tyya_proto_elamite_simmr_run$output[[x]]$BUGSoutput$sims.matrix[, 2])))
)
protoelamitedata<- C3C4_tyya_proto_elamite_probC3[, .(mean_C3 = round(mean(prob_C3), 2), median_C3 = round(median(prob_C3), 2), sd_C3 = round(sd(prob_C3), 2), prob_C3_under90 = round(mean(prob_C3 < 0.9), 2)), Specimen]
protoelamitedata
tyya_proto_elamite_probC3_plot <-
ggplot(C3C4_tyya_proto_elamite_probC3) + aes(y = Specimen, x = prob_C3) +
stat_histinterval() +
coord_cartesian(xlim = c(0, 1)) +
scale_x_continuous(labels = scales::percent) +
labs(title = "Estimated C3 Proportion of Diet", subtitle = "Tepe Yahya, Proto-Elamite Phase", x = "Average Proportion of C3 Diet") +
theme_classic() + theme(legend.text = element_text(size = 10), legend.position = "bottom", legend.justification = c("center"), legend.box.just = "right", legend.margin = margin(6, 6, 6, 6), axis.text.x = element_text(angle = 0, size = 10, hjust = 0.5), axis.title.x = element_text(size = 12), axis.title = element_text(size = 12), axis.text.y = element_text(size = 10), axis.ticks.y = element_blank(…
tyya_proto_elamite_probC3_plot
####Bronze Age Period (by individual)####
tyya_bronze_age_mixdata <- matrix(tyya_d13C_data[Swath %in% "Bronze Age", d13C], ncol = 1, nrow = tyya_d13C_data[Swath %in% "Bronze Age", .N])
colnames(tyya_bronze_age_mixdata) <- c("d13C")
C3C4_source_names <- c("C3", "C4")
C3C4_source_means <- matrix(c(-22, -5.5), ncol = 1, nrow = 2)
C3C4_source_uncertainty <- matrix(c(1.5, 3), ncol = 1, nrow = 2)
diet_correction_means <- matrix(c(4.8, 4.8), ncol = 1, nrow = 2)
diet_correction_uncertainty <- matrix(c(0.5, 0.5), ncol = 1, nrow = 2)
#
C3C4_simmr_tyya_bronze_age <- simmr_load(
mixtures = tyya_bronze_age_mixdata,
source_names = C3C4_source_names,
source_means = C3C4_source_means,
source_sds = C3C4_source_uncertainty,
correction_means = diet_correction_means,
correction_sds = diet_correction_uncertainty,
group = tyya_d13C_data[Swath %in% "Bronze Age", factor(ID)]
)
plot(C3C4_simmr_tyya_bronze_age)
C3C4_tyya_bronze_age_simmr_run <- simmr_mcmc(C3C4_simmr_tyya_bronze_age)
summary(C3C4_tyya_bronze_age_simmr_run, type = "diagnostics")
summary(C3C4_tyya_bronze_age_simmr_run, type = "statistics", group = 1:nrow(tyya_bronze_age_mixdata))
#posterior samples for the phases
C3C4_tyya_bronze_age_probC3 <- data.table(
Iteration = rep(1:3600, nrow(tyya_bronze_age_mixdata)),
Specimen = factor(rep(tyya_d13C_data[Swath %in% "Bronze Age", factor(ID)], each = 3600)),
rbindlist(lapply(1:nrow(tyya_bronze_age_mixdata), function(x) data.table(prob_C3 = C3C4_tyya_bronze_age_simmr_run$output[[x]]$BUGSoutput$sims.matrix[, 2])))
)
bronzedatafull<- C3C4_tyya_bronze_age_probC3[, .(mean_C3 = round(mean(prob_C3), 2), median_C3 = round(median(prob_C3), 2), sd_C3 = round(sd(prob_C3), 2), prob_C3_under90 = round(mean(prob_C3 < 0.9), 2)), Specimen]
bronzedatafull
#there are so many you have to do this in parts to get it to be legible (try for 6 parts of 36 each)
tyya_bronze_age_probC3_part1_plot <-
ggplot(C3C4_tyya_bronze_age_probC3[as.numeric(Specimen) %in% ((36 * 0) + 1:36)]) + aes(y = Specimen, x = prob_C3) +
stat_histinterval() +
coord_cartesian(xlim = c(0, 1)) +
scale_x_continuous(labels = scales::percent) +
# labs(title = "Estimated C3 Proportion of Diet", subtitle = "Tepe Yahya, Bronze Age Phase", x = "Average Proportion of C3 Diet") +
theme_classic() + theme(legend.text = element_text(size = 10), legend.position = "bottom", legend.justification = c("center"), legend.box.just = "right", legend.margin = margin(6, 6, 6, 6), axis.text.x = element_text(angle = 0, size = 10, hjust = 0.5), axis.title.x = element_blank(), axis.title = element_blank(), axis.text.y = element_text(size = 10), axis.ticks.y = element_blank())
tyya_bronze_age_probC3_part2_plot <-
ggplot(C3C4_tyya_bronze_age_probC3[as.numeric(Specimen) %in% ((36 * 1) + 1:36)]) + aes(y = Specimen, x = prob_C3) +
stat_histinterval() +
coord_cartesian(xlim = c(0, 1)) +
scale_x_continuous(labels = scales::percent) +
# labs(title = "Estimated C3 Proportion of Diet", subtitle = "Tepe Yahya, Bronze Age Phase", x = "Average Proportion of C3 Diet") +
theme_classic() + theme(legend.text = element_text(size = 10), legend.position = "bottom", legend.justification = c("center"), legend.box.just = "right", legend.margin = margin(6, 6, 6, 6), axis.text.x = element_text(angle = 0, size = 10, hjust = 0.5), axis.title.x = element_blank(), axis.title = element_blank(), axis.text.y = element_text(size = 10), axis.ticks.y = element_blank())
tyya_bronze_age_probC3_part3_plot <-
ggplot(C3C4_tyya_bronze_age_probC3[as.numeric(Specimen) %in% ((36 * 2) + 1:36)]) + aes(y = Specimen, x = prob_C3) +
stat_histinterval() +
coord_cartesian(xlim = c(0, 1)) +
scale_x_continuous(labels = scales::percent) +
# labs(title = "Estimated C3 Proportion of Diet", subtitle = "Tepe Yahya, Bronze Age Phase", x = "Average Proportion of C3 Diet") +
theme_classic() + theme(legend.text = element_text(size = 10), legend.position = "bottom", legend.justification = c("center"), legend.box.just = "right", legend.margin = margin(6, 6, 6, 6), axis.text.x = element_text(angle = 0, size = 10, hjust = 0.5), axis.title.x = element_blank(), axis.title = element_blank(), axis.text.y = element_text(size = 10), axis.ticks.y = element_blank())
tyya_bronze_age_probC3_part4_plot <-
ggplot(C3C4_tyya_bronze_age_probC3[as.numeric(Specimen) %in% ((36 * 3) + 1:36)]) + aes(y = Specimen, x = prob_C3) +
stat_histinterval() +
coord_cartesian(xlim = c(0, 1)) +
scale_x_continuous(labels = scales::percent) +
# labs(title = "Estimated C3 Proportion of Diet", subtitle = "Tepe Yahya, Bronze Age Phase", x = "Average Proportion of C3 Diet") +
theme_classic() + theme(legend.text = element_text(size = 10), legend.position = "bottom", legend.justification = c("center"), legend.box.just = "right", legend.margin = margin(6, 6, 6, 6), axis.text.x = element_text(angle = 0, size = 10, hjust = 0.5), axis.title.x = element_blank(), axis.title = element_blank(), axis.text.y = element_text(size = 10), axis.ticks.y = element_blank())
tyya_bronze_age_probC3_part5_plot <-
ggplot(C3C4_tyya_bronze_age_probC3[as.numeric(Specimen) %in% ((36 * 4) + 1:36)]) + aes(y = Specimen, x = prob_C3) +
stat_histinterval() +
coord_cartesian(xlim = c(0, 1)) +
scale_x_continuous(labels = scales::percent) +
# labs(title = "Estimated C3 Proportion of Diet", subtitle = "Tepe Yahya, Bronze Age Phase", x = "Average Proportion of C3 Diet") +
theme_classic() + theme(legend.text = element_text(size = 10), legend.position = "bottom", legend.justification = c("center"), legend.box.just = "right", legend.margin = margin(6, 6, 6, 6), axis.text.x = element_text(angle = 0, size = 10, hjust = 0.5), axis.title.x = element_blank(), axis.title = element_blank(), axis.text.y = element_text(size = 10), axis.ticks.y = element_blank())
tyya_bronze_age_probC3_part6_plot <-
ggplot(C3C4_tyya_bronze_age_probC3[as.numeric(Specimen) %in% ((36 * 5) + 1:36)]) + aes(y = Specimen, x = prob_C3) +
stat_histinterval() +
coord_cartesian(xlim = c(0, 1)) +
scale_x_continuous(labels = scales::percent) +
# labs(title = "Estimated C3 Proportion of Diet", subtitle = "Tepe Yahya, Bronze Age Phase", x = "Average Proportion of C3 Diet") +
theme_classic() + theme(legend.text = element_text(size = 10), legend.position = "bottom", legend.justification = c("center"), legend.box.just = "right", legend.margin = margin(6, 6, 6, 6), axis.text.x = element_text(angle = 0, size = 10, hjust = 0.5), axis.title.x = element_blank(), axis.title = element_blank(), axis.text.y = element_text(size = 10), axis.ticks.y = element_blank())
#combine
tyya_bronze_age_probC3_total_plot <- ggarrange(tyya_bronze_age_probC3_part1_plot, tyya_bronze_age_probC3_part2_plot,
tyya_bronze_age_probC3_part3_plot, tyya_bronze_age_probC3_part4_plot,
tyya_bronze_age_probC3_part5_plot, tyya_bronze_age_probC3_part6_plot,
ncol = 3, nrow = 2, align = "hv", common.legend = T, legend = "bottom")
tyya_bronze_age_probC3_total_plot <- annotate_figure(tyya_bronze_age_probC3_total_plot, top = "Estimated C3 Proportion of Diet", left = "Specimen", bottom = "Proportion of C3 Diet")

## Sheet: percent C3 in diet
ID	mean C3	% C3	sd	under 90	Gen_period	d13C	d15N	Species	Age.group
151	0.89	0.89	0.06	0.51	Bronze Age	-16.53	10.01	Goat	Adult
168	0.88	0.88	0.06	0.59	Bronze Age	-16.09	9.78	Goat	Adult
172	0.78	0.78	0.09	0.93	Bronze Age	-13.72	10.11	Goat	Adult
174	0.84	0.84	0.07	0.78	Bronze Age	-15.06	6.47	Goat	Adult
175	0.83	0.83	0.08	0.8	Bronze Age	-14.89	10.63	Goat	Adult
179	0.73	0.73	0.09	0.97	Bronze Age	-12.84	7.35	Goat	Adult
182	0.86	0.86	0.07	0.69	Bronze Age	-15.54	11.49	Goat	Adult
183	0.85	0.85	0.07	0.73	Bronze Age	-15.29	10	Goat	Adult
184	0.91	0.91	0.05	0.37	Bronze Age	-17.31	7.24	Goat	Adult
187	0.85	0.85	0.07	0.72	Bronze Age	-15.41	8.74	Goat	Adult
193	0.86	0.86	0.07	0.69	Bronze Age	-15.58	8.43	Goat	Adult
194	0.89	0.89	0.06	0.51	Bronze Age	-16.5	9.07	Goat	Adult
197	0.91	0.91	0.05	0.35	Bronze Age	-17.45	7.18	Goat	Adult
206	0.89	0.89	0.06	0.51	Bronze Age	-16.53	8.68	Goat	Adult
209	0.91	0.91	0.05	0.38	Bronze Age	-17.18	10.81	Goat	Adult
214	0.91	0.91	0.05	0.38	Bronze Age	-17.24	9.99	Goat	Adult
217	0.9	0.9	0.06	0.49	Bronze Age	-16.62	9.81	Goat	Adult
219	0.9	0.9	0.06	0.47	Bronze Age	-16.67	9.01	Goat	Adult
220	0.85	0.85	0.07	0.74	Bronze Age	-15.34	10.59	Goat	Adult
224	0.91	0.91	0.05	0.38	Bronze Age	-17.22	9.57	Goat	Adult
226	0.84	0.84	0.08	0.76	Bronze Age	-15.01	8.07	Goat	Adult
230	0.86	0.86	0.07	0.67	Bronze Age	-15.6	10.7	Goat	Adult
233	0.84	0.84	0.08	0.76	Bronze Age	-15.03	8.63	Goat	Adult
240	0.89	0.89	0.06	0.55	Bronze Age	-16.26	9.01	Goat	Adult
242	0.91	0.91	0.05	0.35	Bronze Age	-17.41	9.98	Goat	Adult
244	0.81	0.81	0.08	0.87	Bronze Age	-14.3	10.57	Goat	Adult
245	0.81	0.81	0.08	0.87	Bronze Age	-14.45	11.07	Goat	Adult
246	0.86	0.86	0.07	0.69	Bronze Age	-15.53	8.53	Goat	Adult
247	0.82	0.82	0.08	0.83	Bronze Age	-14.62	10.14	Goat	Adult
248	0.95	0.95	0.03	0.07	Bronze Age	-20.07	8.5	Goat	Adult
255	0.8	0.8	0.08	0.89	Bronze Age	-14.19	10.64	Goat	Adult
257	0.88	0.88	0.06	0.6	Bronze Age	-16.01	8.9	Goat	Adult
269	0.84	0.84	0.07	0.77	Bronze Age	-15.08	10.18	Goat	Adult
271	0.83	0.83	0.08	0.8	Bronze Age	-14.91	10.4	Goat	Adult
274	0.88	0.88	0.06	0.6	Bronze Age	-16	8.87	Goat	Adult
277	0.93	0.93	0.04	0.23	Bronze Age	-18.37	8.25	Goat	Adult
279	0.93	0.93	0.04	0.18	Bronze Age	-18.55	7.32	Goat	Adult
281	0.91	0.91	0.05	0.35	Bronze Age	-17.45	8.85	Goat	Adult
282	0.89	0.89	0.06	0.47	Bronze Age	-16.61	8.85	Goat	Adult
289	0.69	0.69	0.1	0.99	Bronze Age	-12.24	8.1	Goat	Adult
296	0.87	0.87	0.07	0.64	Bronze Age	-15.84	10.53	Goat	Adult
302	0.9	0.9	0.05	0.44	Bronze Age	-16.88	10.31	Goat	Adult
306	0.89	0.89	0.06	0.54	Bronze Age	-16.27	10.23	Goat	Adult
307	0.61	0.61	0.11	1	Bronze Age	-11.1	10.17	Goat	Adult
309	0.83	0.83	0.08	0.81	Bronze Age	-14.82	11.03	Goat	Adult
310	0.9	0.9	0.05	0.44	Bronze Age	-16.83	10.56	Goat	Adult
315	0.57	0.57	0.11	1	Bronze Age	-10.52	11.79	Goat	Adult
326	0.92	0.92	0.05	0.29	Bronze Age	-17.67	9.08	Goat	Adult
329	0.9	0.9	0.06	0.43	Bronze Age	-16.81	11.52	Goat	Adult
333	0.89	0.89	0.06	0.5	Bronze Age	-16.51	9.86	Goat	Adult
334	0.89	0.89	0.06	0.53	Bronze Age	-16.49	9.51	Goat	Adult
336	0.93	0.93	0.04	0.24	Bronze Age	-18.14	9.52	Goat	Adult
342	0.87	0.87	0.07	0.65	Bronze Age	-15.8	11	Goat	Adult
348	0.82	0.82	0.08	0.84	Bronze Age	-14.6	9.26	Goat	Adult
349	0.84	0.84	0.08	0.79	Bronze Age	-15.02	10.93	Goat	Adult
351	0.84	0.84	0.07	0.76	Bronze Age	-15.12	9.49	Goat	Adult
353	0.83	0.83	0.08	0.8	Bronze Age	-14.85	8.59	Goat	Adult
354	0.8	0.8	0.08	0.9	Bronze Age	-14.11	6.9	Goat	Adult
357	0.88	0.88	0.06	0.56	Bronze Age	-16.16	7.76	Goat	Adult
360	0.81	0.81	0.08	0.86	Bronze Age	-14.45	9.88	Goat	Adult
364	0.85	0.85	0.07	0.75	Bronze Age	-15.13	10.15	Goat	Adult
367	0.91	0.91	0.05	0.4	Bronze Age	-17.05	9.74	Goat	Adult
371	0.84	0.84	0.07	0.76	Bronze Age	-15.07	10.15	Goat	Adult
372	0.76	0.76	0.09	0.95	Bronze Age	-13.48	9.56	Goat	Adult
379	0.75	0.75	0.09	0.96	Bronze Age	-13.16	5.54	Goat	Adult
380	0.9	0.9	0.05	0.43	Bronze Age	-17	3.15	Goat	Adult
385	0.9	0.9	0.05	0.42	Bronze Age	-17.03	9.98	Goat	Adult
396	0.78	0.78	0.09	0.93	Bronze Age	-13.78	10.99	Goat	Adult
397	0.89	0.89	0.06	0.49	Bronze Age	-16.55	7.58	Goat	Adult
403	0.88	0.88	0.06	0.6	Bronze Age	-16.04	9.07	Goat	Adult
153	0.87	0.87	0.06	0.63	Bronze Age	-15.86	10.41	Goat	Juvenile
159	0.94	0.94	0.04	0.15	Bronze Age	-18.94	6.74	Goat	Juvenile
170	0.93	0.93	0.04	0.2	Bronze Age	-18.51	7.89	Goat	Juvenile
173	0.84	0.84	0.07	0.79	Bronze Age	-14.95	10.33	Goat	Juvenile
178	0.89	0.89	0.06	0.54	Bronze Age	-16.36	8.84	Goat	Juvenile
181	0.91	0.91	0.05	0.36	Bronze Age	-17.31	7.24	Goat	Juvenile
190	0.85	0.85	0.07	0.76	Bronze Age	-15.18	12.7	Goat	Juvenile
208	0.63	0.63	0.11	1	Bronze Age	-11.32	11.97	Goat	Juvenile
211	0.77	0.77	0.09	0.94	Bronze Age	-13.67	10.51	Goat	Juvenile
212	0.8	0.8	0.08	0.89	Bronze Age	-14.26	9.8	Goat	Juvenile
218	0.88	0.88	0.06	0.57	Bronze Age	-16.21	11.11	Goat	Juvenile
221	0.86	0.86	0.07	0.66	Bronze Age	-15.61	6.34	Goat	Juvenile
223	0.89	0.89	0.06	0.55	Bronze Age	-16.34	8.75	Goat	Juvenile
231	0.84	0.84	0.07	0.78	Bronze Age	-14.99	8.6	Goat	Juvenile
234	0.87	0.87	0.07	0.66	Bronze Age	-15.66	12.52	Goat	Juvenile
262	0.92	0.92	0.05	0.3	Bronze Age	-17.73	9.57	Goat	Juvenile
265	0.83	0.83	0.08	0.83	Bronze Age	-14.7	9.82	Goat	Juvenile
267	0.86	0.86	0.07	0.68	Bronze Age	-15.58	8.43	Goat	Juvenile
270	0.79	0.79	0.09	0.91	Bronze Age	-14.04	10.65	Goat	Juvenile
272	0.86	0.86	0.07	0.69	Bronze Age	-15.55	10.08	Goat	Juvenile
280	0.87	0.87	0.07	0.65	Bronze Age	-15.74	9.03	Goat	Juvenile
287	0.84	0.84	0.07	0.8	Bronze Age	-14.93	10.37	Goat	Juvenile
290	0.9	0.9	0.06	0.44	Bronze Age	-16.86	8.67	Goat	Juvenile
300	0.79	0.79	0.08	0.92	Bronze Age	-13.92	11.83	Goat	Juvenile
304	0.92	0.92	0.05	0.33	Bronze Age	-17.52	7.79	Goat	Juvenile
314	0.91	0.91	0.05	0.38	Bronze Age	-17.14	10.62	Goat	Juvenile
327	0.69	0.69	0.1	0.99	Bronze Age	-12.33	9.36	Goat	Juvenile
328	0.92	0.92	0.04	0.28	Bronze Age	-17.8	9.52	Goat	Juvenile
337	0.77	0.77	0.09	0.94	Bronze Age	-13.63	12.72	Goat	Juvenile
340	0.87	0.87	0.07	0.64	Bronze Age	-15.79	9.98	Goat	Juvenile
362	0.68	0.68	0.1	0.99	Bronze Age	-12.19	10.86	Goat	Juvenile
381	0.91	0.91	0.05	0.37	Bronze Age	-17.23	9.8	Goat	Juvenile
382	0.95	0.95	0.03	0.08	Bronze Age	-19.79	6.39	Goat	Juvenile
383	0.88	0.88	0.06	0.56	Bronze Age	-16.24	8.72	Goat	Juvenile
384	0.93	0.93	0.04	0.21	Bronze Age	-18.39	5.22	Goat	Juvenile
386	0.89	0.89	0.06	0.53	Bronze Age	-16.33	6.72	Goat	Juvenile
388	0.87	0.87	0.06	0.63	Bronze Age	-15.88	8.54	Goat	Juvenile
389	0.78	0.78	0.09	0.93	Bronze Age	-13.69	8.17	Goat	Juvenile
390	0.93	0.93	0.04	0.19	Bronze Age	-18.54	8.56	Goat	Juvenile
399	0.88	0.88	0.06	0.57	Bronze Age	-16.22	7.52	Goat	Juvenile
400	0.91	0.91	0.05	0.35	Bronze Age	-17.41	5.62	Goat	Juvenile
402	0.89	0.89	0.06	0.48	Bronze Age	-16.6	11.53	Goat	Juvenile
155	0.79	0.79	0.08	0.9	Bronze Age	-14.14	6.43	Goat	Senior
156	0.89	0.89	0.06	0.56	Bronze Age	-16.23	8	Goat	Senior
160	0.92	0.92	0.05	0.3	Bronze Age	-17.67	9.21	Goat	Senior
171	0.9	0.9	0.05	0.45	Bronze Age	-16.8	10.2	Goat	Senior
186	0.89	0.89	0.06	0.52	Bronze Age	-16.44	10.46	Goat	Senior
189	0.87	0.87	0.07	0.67	Bronze Age	-15.72	10.08	Goat	Senior
200	0.94	0.94	0.04	0.14	Bronze Age	-19.1	9.29	Goat	Senior
207	0.8	0.8	0.08	0.9	Bronze Age	-14.1	9.03	Goat	Senior
236	0.86	0.86	0.07	0.67	Bronze Age	-15.54	10.18	Goat	Senior
239	0.88	0.88	0.06	0.58	Bronze Age	-16.07	9.27	Goat	Senior
250	0.97	0.97	0.02	0.01	Bronze Age	-22.2	9.13	Goat	Senior
252	0.87	0.87	0.07	0.68	Bronze Age	-15.67	9.84	Goat	Senior
253	0.84	0.84	0.07	0.76	Bronze Age	-15.12	10.43	Goat	Senior
254	0.91	0.91	0.05	0.35	Bronze Age	-17.4	7.52	Goat	Senior
258	0.77	0.77	0.09	0.94	Bronze Age	-13.57	10.39	Goat	Senior
261	0.68	0.68	0.1	1	Bronze Age	-12.09	8.33	Goat	Senior
312	0.85	0.85	0.07	0.72	Bronze Age	-15.35	9.68	Goat	Senior
339	0.81	0.81	0.08	0.87	Bronze Age	-14.29	10.31	Goat	Senior
359	0.87	0.87	0.07	0.61	Bronze Age	-15.96	9.49	Goat	Senior
370	0.87	0.87	0.07	0.63	Bronze Age	-15.81	5.42	Goat	Senior
391	0.9	0.9	0.06	0.48	Bronze Age	-16.65	6.23	Goat	Senior
149	0.87	0.87	0.06	0.62	Bronze Age	-15.87	9.59	Goat	Sub-Adult
158	0.91	0.91	0.05	0.4	Bronze Age	-17.05	11.02	Goat	Sub-Adult
201	0.87	0.87	0.07	0.66	Bronze Age	-15.72	9.44	Goat	Sub-Adult
216	0.82	0.82	0.08	0.84	Bronze Age	-14.57	9.86	Goat	Sub-Adult
227	0.88	0.88	0.06	0.6	Bronze Age	-16.08	9.54	Goat	Sub-Adult
260	0.83	0.83	0.08	0.81	Bronze Age	-14.76	8.69	Goat	Sub-Adult
284	0.91	0.91	0.05	0.36	Bronze Age	-17.38	9.87	Goat	Sub-Adult
286	0.93	0.93	0.04	0.24	Bronze Age	-18.15	8.26	Goat	Sub-Adult
288	0.85	0.85	0.07	0.76	Bronze Age	-15.19	10.56	Goat	Sub-Adult
292	0.84	0.84	0.07	0.78	Bronze Age	-14.99	9.86	Goat	Sub-Adult
295	0.79	0.79	0.09	0.9	Bronze Age	-14.08	10.05	Goat	Sub-Adult
297	0.69	0.69	0.1	0.99	Bronze Age	-12.4	6.72	Goat	Sub-Adult
299	0.9	0.9	0.05	0.42	Bronze Age	-16.95	8.43	Goat	Sub-Adult
301	0.92	0.92	0.04	0.28	Bronze Age	-17.88	8.97	Goat	Sub-Adult
313	0.93	0.93	0.04	0.21	Bronze Age	-18.29	10.26	Goat	Sub-Adult
331	0.93	0.93	0.04	0.25	Bronze Age	-18.09	10.39	Goat	Sub-Adult
345	0.85	0.85	0.07	0.71	Bronze Age	-15.4	10.47	Goat	Sub-Adult
395	0.73	0.73	0.09	0.98	Bronze Age	-12.82	10.58	Goat	Sub-Adult
404	0.88	0.88	0.06	0.6	Bronze Age	-16.04	10.01	Goat	Sub-Adult
148	0.8	0.8	0.08	0.9	Bronze Age	-14.18	7.08	Sheep	Adult
150	0.9	0.9	0.05	0.41	Bronze Age	-17.01	10.07	Sheep	Adult
161	0.79	0.79	0.08	0.9	Bronze Age	-14.06	10.41	Sheep	Adult
162	0.9	0.9	0.05	0.48	Bronze Age	-16.68	8.01	Sheep	Adult
169	0.81	0.81	0.08	0.86	Bronze Age	-14.45	10.54	Sheep	Adult
191	0.9	0.9	0.05	0.43	Bronze Age	-16.96	8.7	Sheep	Adult
196	0.86	0.86	0.07	0.68	Bronze Age	-15.55	11.22	Sheep	Adult
198	0.77	0.77	0.09	0.93	Bronze Age	-13.64	10.98	Sheep	Adult
199	0.89	0.89	0.06	0.5	Bronze Age	-16.56	11.41	Sheep	Adult
202	0.88	0.88	0.06	0.61	Bronze Age	-15.98	10.6	Sheep	Adult
204	0.57	0.57	0.11	1	Bronze Age	-10.44	9.96	Sheep	Adult
213	0.82	0.82	0.08	0.83	Bronze Age	-14.66	10.25	Sheep	Adult
215	0.93	0.93	0.04	0.21	Bronze Age	-18.32	10.59	Sheep	Adult
229	0.94	0.94	0.04	0.17	Bronze Age	-18.75	9.19	Sheep	Adult
232	0.89	0.89	0.06	0.54	Bronze Age	-16.36	10.75	Sheep	Adult
235	0.85	0.85	0.07	0.74	Bronze Age	-15.14	9.93	Sheep	Adult
238	0.86	0.86	0.07	0.7	Bronze Age	-15.46	11.49	Sheep	Adult
241	0.82	0.82	0.08	0.84	Bronze Age	-14.56	12.18	Sheep	Adult
243	0.83	0.83	0.08	0.8	Bronze Age	-14.82	11.32	Sheep	Adult
249	0.92	0.92	0.05	0.28	Bronze Age	-17.81	9.42	Sheep	Adult
251	0.74	0.74	0.09	0.97	Bronze Age	-12.99	10.3	Sheep	Adult
259	0.82	0.82	0.08	0.86	Bronze Age	-14.5	10.58	Sheep	Adult
283	0.85	0.85	0.07	0.75	Bronze Age	-15.19	10.56	Sheep	Adult
285	0.86	0.86	0.07	0.72	Bronze Age	-15.38	11.66	Sheep	Adult
330	0.66	0.66	0.1	1	Bronze Age	-11.87	10.17	Sheep	Adult
341	0.82	0.82	0.08	0.83	Bronze Age	-14.6	11.24	Sheep	Adult
343	0.9	0.9	0.05	0.43	Bronze Age	-16.97	12.76	Sheep	Adult
346	0.81	0.81	0.08	0.87	Bronze Age	-14.31	4.86	Sheep	Adult
347	0.83	0.83	0.08	0.81	Bronze Age	-14.82	11.42	Sheep	Adult
350	0.72	0.72	0.09	0.98	Bronze Age	-12.74	7.61	Sheep	Adult
355	0.74	0.74	0.09	0.97	Bronze Age	-13.03	10.47	Sheep	Adult
363	0.85	0.85	0.07	0.72	Bronze Age	-15.29	7	Sheep	Adult
368	0.74	0.74	0.09	0.98	Bronze Age	-13	11.05	Sheep	Adult
369	0.91	0.91	0.05	0.34	Bronze Age	-17.45	9.29	Sheep	Adult
378	0.78	0.78	0.09	0.92	Bronze Age	-13.8	10.99	Sheep	Adult
405	0.78	0.78	0.09	0.92	Bronze Age	-13.84	10.56	Sheep	Adult
152	0.88	0.88	0.06	0.58	Bronze Age	-16.13	8.45	Sheep	Juvenile
154	0.78	0.78	0.09	0.92	Bronze Age	-13.83	12.13	Sheep	Juvenile
166	0.63	0.63	0.1	1	Bronze Age	-11.44	10.96	Sheep	Juvenile
177	0.9	0.9	0.06	0.48	Bronze Age	-16.71	11.11	Sheep	Juvenile
273	0.86	0.86	0.07	0.7	Bronze Age	-15.43	10.79	Sheep	Juvenile
303	0.7	0.7	0.1	0.99	Bronze Age	-12.44	11.34	Sheep	Juvenile
358	0.79	0.79	0.09	0.91	Bronze Age	-14.01	11.25	Sheep	Juvenile
393	0.91	0.91	0.05	0.34	Bronze Age	-17.39	10.3	Sheep	Juvenile
394	0.76	0.76	0.09	0.95	Bronze Age	-13.52	11.26	Sheep	Juvenile
192	0.83	0.83	0.08	0.8	Bronze Age	-14.88	9.11	Sheep	Senior
222	0.83	0.83	0.08	0.79	Bronze Age	-14.86	11.08	Sheep	Senior
228	0.9	0.9	0.05	0.45	Bronze Age	-16.85	7.5	Sheep	Senior
237	0.84	0.84	0.07	0.79	Bronze Age	-14.95	10.26	Sheep	Senior
278	0.64	0.64	0.11	1	Bronze Age	-11.46	10.53	Sheep	Senior
305	0.87	0.87	0.07	0.67	Bronze Age	-15.66	11.09	Sheep	Senior
332	0.89	0.89	0.06	0.51	Bronze Age	-16.51	10.27	Sheep	Senior
352	0.8	0.8	0.09	0.9	Bronze Age	-14.13	11.03	Sheep	Senior
356	0.92	0.92	0.05	0.28	Bronze Age	-17.9	9.73	Sheep	Senior
377	0.93	0.93	0.04	0.24	Bronze Age	-18.07	12.52	Sheep	Senior
163	0.92	0.92	0.05	0.32	Bronze Age	-17.54	8.89	Sheep	Sub-Adult
293	0.74	0.74	0.09	0.97	Bronze Age	-13.05	11.02	Sheep	Sub-Adult
294	0.91	0.91	0.05	0.36	Bronze Age	-17.33	7.94	Sheep	Sub-Adult
298	0.79	0.79	0.09	0.92	Bronze Age	-13.96	9.2	Sheep	Sub-Adult
366	0.85	0.85	0.07	0.73	Bronze Age	-15.3	11.83	Sheep	Sub-Adult
375	0.73	0.73	0.09	0.98	Bronze Age	-12.92	11.65	Sheep	Sub-Adult
387	0.83	0.83	0.08	0.81	Bronze Age	-14.77	11.59	Sheep	Sub-Adult
392	0.82	0.82	0.08	0.83	Bronze Age	-14.65	10.08	Sheep	Sub-Adult
23	0.86	0.86	0.07	0.69	Early	-15.51	10.63	Goat	Adult
69	0.91	0.91	0.05	0.39	Early	-17.13	10.26	Goat	Adult
113	0.87	0.87	0.07	0.64	Early	-15.86	12.25	Goat	Adult
115	0.92	0.92	0.04	0.26	Early	-17.93	7.21	Goat	Adult
116	0.94	0.94	0.04	0.16	Early	-18.74	8.87	Goat	Adult
373	0.92	0.92	0.05	0.28	Early	-17.87	9.46	Goat	Adult
7	0.88	0.88	0.06	0.6	Early	-16.08	8.88	Goat	Juvenile
31	0.9	0.9	0.05	0.46	Early	-16.75	10.72	Goat	Juvenile
89	0.77	0.77	0.09	0.94	Early	-13.63	11.89	Goat	Juvenile
105	0.61	0.61	0.11	1	Early	-11.09	8.39	Goat	Juvenile
316	0.78	0.78	0.09	0.93	Early	-13.82	10.68	Goat	Juvenile
319	0.92	0.92	0.04	0.24	Early	-18.06	10.03	Goat	Juvenile
62	0.86	0.86	0.07	0.68	Early	-15.57	9.28	Goat	Senior
322	0.89	0.89	0.06	0.53	Early	-16.41	10.75	Goat	Senior
114	0.9	0.9	0.05	0.43	Early	-16.95	9.98	Goat	Sub-Adult
320	0.92	0.92	0.05	0.34	Early	-17.46	11.75	Goat	Sub-Adult
14	0.73	0.73	0.09	0.97	Early	-12.95	10.27	Sheep	Adult
41	0.91	0.91	0.05	0.35	Early	-17.32	7.84	Sheep	Adult
93	0.77	0.77	0.09	0.95	Early	-13.53	5.9	Sheep	Adult
101	0.88	0.88	0.06	0.57	Early	-16.15	11.12	Sheep	Juvenile
318	0.79	0.79	0.09	0.92	Early	-13.89	9.41	Sheep	Juvenile
133	0.81	0.81	0.08	0.87	Proto-Elamite	-14.35	9.77	Goat	Adult
138	0.91	0.91	0.05	0.41	Proto-Elamite	-17.1	9.52	Goat	Adult
142	0.87	0.87	0.06	0.63	Proto-Elamite	-15.89	7.21	Goat	Adult
146	0.88	0.88	0.06	0.59	Proto-Elamite	-16.12	10.95	Goat	Adult
147	0.87	0.87	0.06	0.62	Proto-Elamite	-15.93	6.79	Goat	Adult
325	0.89	0.89	0.06	0.54	Proto-Elamite	-16.3	8.23	Goat	Adult
130	0.91	0.91	0.05	0.37	Proto-Elamite	-17.37	9.23	Goat	Juvenile
137	0.93	0.93	0.04	0.18	Proto-Elamite	-18.65	11.44	Goat	Juvenile
143	0.64	0.64	0.1	1	Proto-Elamite	-11.5	11.18	Goat	Juvenile
131	0.79	0.79	0.08	0.91	Proto-Elamite	-14.03	12.79	Goat	Senior
141	0.89	0.89	0.06	0.52	Proto-Elamite	-16.44	10.42	Goat	Senior
119	0.86	0.86	0.07	0.71	Proto-Elamite	-15.44	10.41	Sheep	Adult
126	0.53	0.53	0.11	1	Proto-Elamite	-9.76	11.71	Sheep	Adult
127	0.44	0.44	0.12	1	Proto-Elamite	-8.46	6.97	Sheep	Adult
121	0.61	0.61	0.11	1	Proto-Elamite	-11.08	13.5	Sheep	Juvenile
124	0.73	0.73	0.09	0.97	Proto-Elamite	-12.93	9.07	Sheep	Juvenile
118	0.92	0.92	0.04	0.26	Proto-Elamite	-17.92	8.27	Sheep	Senior
129	0.92	0.92	0.05	0.32	Proto-Elamite	-17.5	9.02	Sheep	Senior
